# Supplementary material for: Genome-wide identification and expression analysis of the C2H2-zinc finger transcription factor gene family and screening of candidate genes involved in floral development in Coptis teeta Wall. (Ranunculaceae)
Source: Front Genet. 2024 Jan 22;15:1349673. doi: 10.3389/fgene.2024.1349673 (PMC10839097; doi:10.3389/fgene.2024.1349673)
Supplement: Supplementary file 1 [file Table2.xlsx]

## Sheet: Sheet1
Table S1. Detailed information regarding C. teeta C2H2-zinc finger gene family
Gene Name	Amino Acid No.	Molecular Weight	Theoretical pI	Instability Index	Aliphatic Index	Grand Average of Hydropathicity	Subcellular localization
CteZFP61	523	56480.7	6.01	58.97	63.38	-0.366	Nucleus.
CteZFP82	535	58901	9.03	52.74	57.14	-0.726	Nucleus.
CteZFP91	326	37797.4	6.39	48.85	60.43	-0.949	Nucleus.
CteZFP13	164	18541.2	7.14	61.72	61.83	-1.026	Nucleus.
CteZFP40	220	25617.8	7.14	35.11	68.68	-0.693	Nucleus.
CteZFP7	309	34591.8	9.62	58.73	63.01	-0.817	Nucleus.
CteZFP99	326	37723.3	6.39	50.39	60.43	-0.96	Nucleus.
CteZFP67	148	15805.7	8.56	53.94	59.19	-0.491	Nucleus.
CteZFP12	192	20758	7.73	63.79	60.78	-0.666	Nucleus.
CteZFP48	271	30639.5	8.9	54.07	67.6	-0.631	Nucleus.
CteZFP80	479	50784.9	9.05	49.25	63.92	-0.506	Nucleus.
CteZFP62	196	21817.8	8.47	47.17	41.33	-1.123	Nucleus.
CteZFP53	513	56520.4	8.56	54.51	53.18	-0.947	Nucleus.
CteZFP16	221	24035.8	8.42	80.95	52.13	-0.677	Nucleus.
CteZFP94	586	64207.9	7.65	53.84	47.44	-0.836	Nucleus.
CteZFP9	705	78675.2	9.03	53.38	58.89	-0.88	Chloroplast. Nucleus.
CteZFP30	419	48023.4	6.69	43.17	72.1	-0.706	Chloroplast. Nucleus.
CteZFP20	509	55672.2	9.26	57.31	63.38	-0.741	Nucleus.
CteZFP97	470	53336.5	9.3	46.78	67.85	-0.605	Nucleus.
CteZFP72	423	46144.9	9.39	41.07	78.3	-0.349	Chloroplast.
CteZFP93	460	50967.9	9.3	41.25	70.63	-0.522	Nucleus.
CteZFP63	368	42132.2	9.55	48.59	68.59	-0.69	Nucleus.
CteZFP56	247	27597.8	9.01	57.82	55.95	-0.841	Nucleus.
CteZFP71	185	20126.5	9.35	66.87	55.73	-0.788	Nucleus.
CteZFP55	470	52522.2	6.03	49.53	57.47	-0.806	Nucleus.
CteZFP73	2229	250936	8.77	43.75	84.37	-0.364	Chloroplast. Nucleus.
CteZFP49	414	46706.6	5.58	64.41	51.76	-1.029	Nucleus.
CteZFP86	361	42012.8	8.45	62.42	57.26	-0.856	Nucleus.
CteZFP41	414	46706.6	5.58	64.41	51.76	-1.029	Nucleus.
CteZFP87	552	61342.4	6.84	59.39	52.88	-0.97	Nucleus.
CteZFP34	148	15750.7	8.56	51.27	61.82	-0.434	Nucleus.
CteZFP4	694	77606.4	6.95	46.09	72.52	-0.665	Nucleus.
CteZFP84	193	22082.8	7.65	51.86	65.18	-0.71	Nucleus.
CteZFP25	320	34579.8	6.01	52.38	52.5	-0.853	Nucleus.
CteZFP83	465	51624.9	9.15	41.7	61.29	-0.684	Nucleus.
CteZFP64	273	30498	9.22	48.34	58.46	-0.823	Nucleus.
CteZFP92	397	45487	6.06	55.21	56.7	-0.931	Nucleus.
CteZFP95	259	29460.5	8.87	47.96	57.3	-0.746	Nucleus.
CteZFP11	423	46233.8	9.53	53.57	77.42	-0.377	Nucleus.
CteZFP45	145	15735.5	9.27	75.39	45.66	-0.865	Nucleus.
CteZFP10	346	37165.2	8.06	52.37	57.83	-0.691	Nucleus.
CteZFP38	126	13934.8	9.3	86.07	46.43	-0.899	Nucleus.
CteZFP32	1259	138103	4.94	48.59	70.14	-0.61	Nucleus.
CteZFP58	173	19876.7	5.7	67.85	53.01	-1.166	Nucleus.
CteZFP65	399	43805	11.42	58.48	70.68	-0.599	Nucleus.
CteZFP21	196	21366.9	8.77	57.64	60.05	-0.655	Nucleus.
CteZFP88	490	52236.5	8.35	59.1	64.76	-0.441	Nucleus.
CteZFP52	190	21543.7	9.67	39.88	62.16	-0.646	Nucleus.
CteZFP24	293	32533.5	8.17	67.16	67.88	-0.625	Nucleus.
CteZFP77	301	32943.4	6.54	56.84	53.82	-0.799	Nucleus.
CteZFP42	183	21013.5	5.88	71.87	61.8	-1.008	Nucleus.
CteZFP90	550	60742.9	8.83	47.8	60.13	-0.646	Nucleus.
CteZFP36	288	31419.7	8.69	32.43	55.17	-0.51	Nucleus.
CteZFP96	381	42568.1	6.41	60.29	68.35	-0.455	Nucleus.
CteZFP8	350	39908.3	6.8	58.66	46.54	-0.905	Nucleus.
CteZFP6	314	34071.3	5.15	36.78	51.85	-1.063	Nucleus.
CteZFP33	247	27747.9	6.61	44.83	78.46	-0.394	Chloroplas.
CteZFP68	171	19063.2	5.13	55.63	71.29	-0.762	Nucleus.
CteZFP26	171	19044.2	9.78	62.93	75.85	-0.327	Nucleus.
CteZFP59	552	63009.3	7.1	51.53	74.26	-0.505	Chloroplast. Nucleus.
CteZFP44	332	38078.2	9.07	45.15	51.66	-0.902	Nucleus.
CteZFP69	295	32260.9	6.35	56.85	55.59	-0.651	Nucleus.
CteZFP5	291	32590.2	6.95	56.49	47.63	-0.793	Nucleus.
CteZFP78	464	51821.6	5.09	50.46	83.77	-0.409	Chloroplast.
CteZFP79	398	44150.9	9.1	62.78	49.72	-0.908	Nucleus.
CteZFP1	301	34854.9	8.72	48.03	79.73	-0.423	Nucleus.
CteZFP19	143	16521.8	9.19	46.4	62.73	-0.835	Nucleus.
CteZFP37	250	26687.5	8.75	59.03	55.4	-0.668	Nucleus.
CteZFP54	412	47207.1	8.79	53.59	62.91	-0.786	Nucleus.
CteZFP98	1431	159428	8.71	49.05	72.84	-0.433	Nucleus.
CteZFP14	258	28285.9	9.42	56.74	68.02	-0.694	Nucleus.
CteZFP22	460	51096.2	6.97	56.57	61.11	-0.676	Nucleus.
CteZFP70	534	58867.9	6.35	49.32	63.01	-0.657	Nucleus.
CteZFP18	407	44740.5	9.45	46.05	73.29	-0.391	Nucleus.
CteZFP23	380	43207.5	5.66	37.84	44.39	-1.484	Nucleus.
CteZFP28	630	72158.6	8.23	49.17	91.7	-0.457	Nucleus.
CteZFP15	328	35188.1	8.76	55.04	57.13	-0.655	Nucleus.
CteZFP74	567	63241.8	8.86	52.87	56.07	-0.923	Nucleus.
CteZFP76	295	32879.8	5.26	46.89	77.66	-0.504	Nucleus.
CteZFP100	373	43190.9	8.7	57.5	53.86	-0.935	Nucleus.
CteZFP50	578	64733	6.1	45.63	79.2	-0.506	Chloroplas.
CteZFP66	359	41674.5	8.48	47.11	72.23	-0.671	Nucleus.
CteZFP31	554	63834.4	7.28	48.96	95.42	-0.324	Nucleus.
CteZFP85	445	49948.8	8.87	66.54	57.08	-0.969	Nucleus.
CteZFP3	263	28260.5	6.59	49.42	67.95	-0.408	Nucleus.
CteZFP47	1176	133273	6.42	41.5	79.61	-0.436	Nucleus.
CteZFP81	610	66036.6	8.95	53.29	53.33	-0.772	Nucleus.
CteZFP17	211	23669	9.53	52.28	71.28	-0.633	Nucleus.
CteZFP75	356	39928.6	5.94	70.27	67.72	-0.615	Nucleus.
CteZFP89	551	60596.9	8.35	53.2	55.95	-0.721	Nucleus.
CteZFP57	400	44625.2	8.69	53.46	54.17	-0.748	Nucleus.
CteZFP27	193	21691.7	5.36	74.16	49.07	-1.036	Nucleus.
CteZFP29	471	52733.9	6.21	49.79	81.53	-0.414	Chloroplas.
CteZFP60	260	29489.4	8.72	65.76	63.35	-0.608	Nucleus.
CteZFP43	462	51510.7	8.66	45.93	57.86	-0.651	Nucleus.
CteZFP51	126	13934.8	9.3	86.07	46.43	-0.899	Nucleus.
CteZFP2	126	13934.8	9.3	86.07	46.43	-0.899	Nucleus.
CteZFP35	185	20126.5	9.35	66.87	55.73	-0.788	Nucleus.
CteZFP46	405	44242.7	9.31	37.2	78.4	-0.34	Chloroplas.
CteZFP39	554	61448.8	6.47	45.75	65.99	-0.561	Nucleus.
