# Supplementary material for: Genome-wide identification and expression analysis of the C2H2-zinc finger transcription factor gene family and screening of candidate genes involved in floral development in Coptis teeta Wall. (Ranunculaceae)
Source: Front Genet. 2024 Jan 22;15:1349673. doi: 10.3389/fgene.2024.1349673 (PMC10839097; doi:10.3389/fgene.2024.1349673)
Supplement: Supplementary file 2 [file Table3.xlsx]

## Sheet: Sheet1
Table S3. The classification criteria used according to ZF domain distribution
ID	Set
CteZFP81	A
CteZFP80	A
CteZFP83	A
CteZFP84	A
CteZFP5	A
CteZFP61	A
CteZFP40	A
CteZFP43	A
CteZFP44	A
CteZFP48	A
CteZFP93	A
CteZFP8	A
CteZFP57	A
CteZFP70	A
CteZFP82	A
CteZFP85	A
CteZFP88	A
CteZFP89	A
CteZFP90	A
CteZFP91	A
CteZFP92	A
CteZFP94	A
CteZFP95	A
CteZFP96	A
CteZFP97	A
CteZFP98	A
CteZFP99	A
CteZFP63	B
CteZFP86	B
CteZFP100	B
CteZFP1	C
CteZFP3	C
CteZFP4	C
CteZFP6	C
CteZFP7	C
CteZFP9	C
CteZFP10	C
CteZFP11	C
CteZFP12	C
CteZFP13	C
CteZFP14	C
CteZFP15	C
CteZFP16	C
CteZFP17	C
CteZFP18	C
CteZFP19	C
CteZFP20	C
CteZFP21	C
CteZFP22	C
CteZFP23	C
CteZFP24	C
CteZFP25	C
CteZFP26	C
CteZFP27	C
CteZFP28	C
CteZFP29	C
CteZFP30	C
CteZFP31	C
CteZFP32	C
CteZFP33	C
CteZFP34	C
CteZFP35	C
CteZFP36	C
CteZFP37	C
CteZFP39	C
CteZFP41	C
CteZFP42	C
CteZFP45	C
CteZFP46	C
CteZFP47	C
CteZFP49	C
CteZFP50	C
CteZFP52	C
CteZFP53	C
CteZFP54	C
CteZFP55	C
CteZFP56	C
CteZFP58	C
CteZFP59	C
CteZFP60	C
CteZFP62	C
CteZFP64	C
CteZFP65	C
CteZFP66	C
CteZFP67	C
CteZFP68	C
CteZFP69	C
CteZFP71	C
CteZFP72	C
CteZFP73	C
CteZFP74	C
CteZFP75	C
CteZFP76	C
CteZFP77	C
CteZFP78	C
CteZFP79	C
CteZFP87	C
CteZFP2	C
CteZFP38	C
CteZFP51	C
