# Supplementary material for: Genome-wide identification and expression analysis of the C2H2-zinc finger transcription factor gene family and screening of candidate genes involved in floral development in Coptis teeta Wall. (Ranunculaceae)
Source: Front Genet. 2024 Jan 22;15:1349673. doi: 10.3389/fgene.2024.1349673 (PMC10839097; doi:10.3389/fgene.2024.1349673)
Supplement: Supplementary file 5 [file Table6.xlsx]

## Sheet: Sheet1
Table S6.The detailed information of the predicted three-dimensional (3D) proteins.
Gene Name	GMQE	Seq Identity	Oligo-State	Template	Templete Description
CteZFP43	0.5	0.9978	Monomer	A0A835M198.1.A	C2H2-type domain-containing protein
CteZFP28	0.08	0.1698	Monomer	5jjt.1.A	Serine/threonine-protein phosphatase 5
CteZFP95	0.66	1	Monomer	A0A835I0J0.1.A	C2H2-type domain-containing protein
CteZFP66	0.68	0.7089	Monomer	A0A314KWY5.1.A	C2H2-type domain-containing protein
CteZFP85	0.59	0.762	Monomer	I1KJA8.1.A	C2H2-type domain-containing protein
CteZFP88	0.48	0.9878	Monomer	A0A835I8Y4.1.A	C2H2-type domain-containing protein
