# Supplementary material for: Genome-wide identification and expression analysis of the C2H2-zinc finger transcription factor gene family and screening of candidate genes involved in floral development in Coptis teeta Wall. (Ranunculaceae)
Source: Front Genet. 2024 Jan 22;15:1349673. doi: 10.3389/fgene.2024.1349673 (PMC10839097; doi:10.3389/fgene.2024.1349673)
Supplement: Supplementary file 6 [file Table4.xlsx]

## Sheet: Sheet1
Table S4. Exon and intron distribution in the C. teeta C2H2-zinc finger gene family
Gene ID	Exon No.	Intron No.
CteZFP82	3	2	A
CteZFP91	1	0	A
CteZFP99	1	0	A
CteZFP13	1	0	C
CteZFP67	1	0	C
CteZFP7	2	1	C
CteZFP40	3	2	A
CteZFP61	11	10	A
CteZFP39	2	1	C
CteZFP80	3	2	A
CteZFP48	4	3	A
CteZFP12	2	1	C
CteZFP94	3	2	A
CteZFP97	4	3	A
CteZFP9	3	2	C
CteZFP20	1	0	C
CteZFP53	1	0	C
CteZFP30	1	0	C
CteZFP62	1	0	C
CteZFP16	1	0	C
CteZFP87	1	0	C
CteZFP63	5	4	B
CteZFP84	3	2	A
CteZFP73	7	6	C
CteZFP71	2	1	C
CteZFP93	3	2	A
CteZFP56	1	0	C
CteZFP72	2	1	C
CteZFP55	1	0	C
CteZFP41	1	0	C
CteZFP49	1	0	C
CteZFP34	1	0	C
CteZFP4	9	8	C
CteZFP86	6	5	B
CteZFP92	6	5	A
CteZFP38	1	0	C
CteZFP25	1	0	C
CteZFP95	2	1	A
CteZFP32	5	4	C
CteZFP88	4	3	A
CteZFP45	2	1	C
Table S4. Cont.
Gene ID	Exon No.	Intron No.
CteZFP10	1	0	C
CteZFP11	2	1	C
CteZFP83	3	2	A
CteZFP64	2	1	C
CteZFP58	1	0	C
CteZFP65	1	0	C
CteZFP21	2	1	C
CteZFP52	1	0	C
CteZFP36	2	1	C
CteZFP24	1	0	C
CteZFP42	2	1	C
CteZFP77	1	0	C
CteZFP90	3	2	A
CteZFP5	2	1	A
CteZFP96	4	3	A
CteZFP33	3	2	C
CteZFP26	1	0	C
CteZFP68	1	0	C
CteZFP69	1	0	C
CteZFP6	10	9	C
CteZFP44	2	1	A
CteZFP59	6	5	C
CteZFP78	2	1	C
CteZFP79	1	0	C
CteZFP8	2	1	A
CteZFP51	1	0	C
CteZFP2	1	0	C
CteZFP70	1	0	A
CteZFP37	1	0	C
CteZFP14	1	0	C
CteZFP1	8	7	C
CteZFP98	8	7	A
CteZFP54	2	1	C
CteZFP22	1	0	C
CteZFP19	1	0	C
CteZFP35	2	1	C
CteZFP46	3	2	C
CteZFP81	3	2	A
CteZFP85	3	2	A
CteZFP3	1	0	C
CteZFP18	2	1	C
CteZFP31	1	0	C
Table S4. Cont.
Gene ID	Exon No.	Intron No.
CteZFP28	3	2	C
CteZFP100	6	5	B
CteZFP23	3	2	C
CteZFP74	1	0	C
CteZFP17	3	2	C
CteZFP50	1	0	C
CteZFP47	11	10	C
CteZFP75	4	3	C
CteZFP76	4	3	C
CteZFP15	1	0	C
CteZFP66	1	0	C
CteZFP29	1	0	C
CteZFP27	1	0	C
CteZFP60	2	1	C
CteZFP43	3	2	A
CteZFP89	3	2	A
CteZFP57	4	3	A
