# Supplementary material for: Genome-wide identification and expression analysis of the C2H2-zinc finger transcription factor gene family and screening of candidate genes involved in floral development in Coptis teeta Wall. (Ranunculaceae)
Source: Front Genet. 2024 Jan 22;15:1349673. doi: 10.3389/fgene.2024.1349673 (PMC10839097; doi:10.3389/fgene.2024.1349673)
Supplement: Supplementary file 7 [file Table7.xls]

## Sheet: candidate-C2H2-SSRminer
Supplementary Table S7:Predict the candidate gene-specific SSRs
	starting coordinate	Termination coordinate	SSR sequence	Repeating unit length	Number of repeating units
CteZFP88	632	647	TTCTTCTTCTTCTTC	3	5
