# Supplementary material for: Genome-wide identification and expression analysis of the C2H2-zinc finger transcription factor gene family and screening of candidate genes involved in floral development in Coptis teeta Wall. (Ranunculaceae)
Source: Front Genet. 2024 Jan 22;15:1349673. doi: 10.3389/fgene.2024.1349673 (PMC10839097; doi:10.3389/fgene.2024.1349673)
Supplement: Supplementary file 8 [file Table1.xlsx]

## Sheet: Sheet1
Table S1. Location, gene name and protein domains of C2H2-zinc finger genes identified in the C. teeta genome
Gene ID	Gene Name	Domain No.	Chro No.
Cte07G003079.t2	CteZFP1	1	Chr07
Cte65G000012.t1	CteZFP2	2	Chr65
Cte08G000372.t1	CteZFP3	1	Chr08
Cte03G005282.t1	CteZFP4	1	Chr03
Cte06G000708.t1	CteZFP5	3	Chr06
Cte06G003402.t2	CteZFP6	1	Chr06
Cte01G002831.t1	CteZFP7	2	Chr01
Cte06G005214.t1	CteZFP8	2	Chr06
Cte02G003853.t1	CteZFP9	3	Chr02
Cte04G002766.t1	CteZFP10	3	Chr04
Cte04G003115.t1	CteZFP11	1	Chr04
Cte02G001714.t1	CteZFP12	2	Chr02
Cte01G001581.t1	CteZFP13	1	Chr01
Cte07G001073.t1	CteZFP14	2	Chr07
Cte08G004023.t1	CteZFP15	3	Chr08
Cte02G005529.t1	CteZFP16	2	Chr02
Cte08G001193.t1	CteZFP17	1	Chr08
Cte08G000460.t1	CteZFP18	1	Chr08
Cte07G003959.t1	CteZFP19	1	Chr07
Cte02G003863.t1	CteZFP20	2	Chr02
Cte04G005228.t1	CteZFP21	2	Chr04
Cte07G003766.t1	CteZFP22	3	Chr07
Cte08G001033.t1	CteZFP23	2	Chr08
Cte05G001774.t1	CteZFP24	1	Chr05
Cte04G000646.t1	CteZFP25	1	Chr04
Cte06G002174.t1	CteZFP26	2	Chr06
Cte09G000866.t1	CteZFP27	1	Chr09
Cte08G000692.t1	CteZFP28	1	Chr08
Cte09G000150.t1	CteZFP29	1	Chr09
Cte02G004747.t1	CteZFP30	1	Chr02
Cte08G000647.t1	CteZFP31	1	Chr08
Cte04G001195.t1	CteZFP32	2	Chr04
Cte06G001384.t1	CteZFP33	1	Chr06
Cte03G005071.t1	CteZFP34	2	Chr03
Cte71G000004.t1	CteZFP35	2	Chr71
Cte05G000426.t1	CteZFP36	2	Chr05
Cte07G000797.t1	CteZFP37	2	Chr07
Cte04G000437.t1	CteZFP38	2	Chr04
Cte129G000006.t1	CteZFP39	4	Chr12
Cte01G004799.t1	CteZFP40	2	Chr01
Cte03G004376.t1	CteZFP41	3	Chr03
Cte05G001784.t1	CteZFP42	1	Chr05
Cte09G001066.t1	CteZFP43	3	Chr09
Cte06G003538.t1	CteZFP44	3	Chr06
Cte04G002415.t1	CteZFP45	2	Chr04
Cte78G000004.t1	CteZFP46	1	Chr78
Cte08G002708.t1	CteZFP47	2	Chr08
Cte02G000843.t2	CteZFP48	3	Chr02
Cte03G004379.t1	CteZFP49	3	Chr03
Cte08G001321.t1	CteZFP50	2	Chr08
Cte64G000002.t1	CteZFP51	2	Chr64
Cte05G000031.t1	CteZFP52	1	Chr05
Cte02G003864.t1	CteZFP53	1	Chr02
Cte07G003562.t1	CteZFP54	2	Chr07
Cte03G004365.t1	CteZFP55	4	Chr03
Cte03G003068.t1	CteZFP56	1	Chr03
Cte09G002508.t1	CteZFP57	3	Chr09
Cte04G004547.t1	CteZFP58	1	Chr04
Cte06G003928.t1	CteZFP59	1	Chr06
Cte09G000867.t1	CteZFP60	1	Chr09
Cte01G006265.t1	CteZFP61	3	Chr01
Cte02G005431.t1	CteZFP62	1	Chr02
Cte03G000493.t1	CteZFP63	6	Chr03
Cte04G004348.t1	CteZFP64	2	Chr04
Cte04G004745.t1	CteZFP65	1	Chr04
Cte08G004123.t1	CteZFP66	1	Chr08
Cte01G001709.t1	CteZFP67	2	Chr01
Cte06G002252.t1	CteZFP68	1	Chr06
Cte06G003144.t1	CteZFP69	2	Chr06
Cte07G000526.t1	CteZFP70	3	Chr07
Cte03G001734.t1	CteZFP71	2	Chr03
Cte03G003328.t1	CteZFP72	1	Chr03
Cte03G001227.t2	CteZFP73	2	Chr03
Cte08G001133.t1	CteZFP74	4	Chr08
Cte08G003678.t1	CteZFP75	1	Chr08
Cte08G003882.t1	CteZFP76	2	Chr08
Cte05G002384.t1	CteZFP77	2	Chr05
Cte06G004673.t1	CteZFP78	1	Chr06
Cte06G005183.t1	CteZFP79	2	Chr06
Cte02G000450.t1	CteZFP80	2	Chr02
Cte08G000183.t1	CteZFP81	2	Chr08
Cte01G000225.t1	CteZFP82	3	Chr01
Cte04G004246.t1	CteZFP83	2	Chr04
Cte03G000494.t1	CteZFP84	2	Chr03
Cte08G000328.t1	CteZFP85	3	Chr08
Cte03G005492.t1	CteZFP86	9	Chr03
Cte03G000266.t1	CteZFP87	4	Chr03
Cte04G001716.t2	CteZFP88	3	Chr04
Cte09G001857.t1	CteZFP89	3	Chr09
Cte05G003228.t1	CteZFP90	3	Chr05
Cte01G000648.t1	CteZFP91	5	Chr01
Cte04G000105.t1	CteZFP92	5	Chr04
Cte03G002570.t1	CteZFP93	2	Chr03
Cte02G003004.t1	CteZFP94	3	Chr02
Cte04G001180.t1	CteZFP95	3	Chr04
Cte06G000774.t1	CteZFP96	3	Chr06
Cte02G003664.t2	CteZFP97	3	Chr02
Cte07G003106.t2	CteZFP98	4	Chr07
Cte01G000670.t1	CteZFP99	5	Chr01
Cte08G000901.t1	CteZFP100	9	Chr08
