# Supplementary material for: Genome-wide identification and expression analysis of the C2H2-zinc finger transcription factor gene family and screening of candidate genes involved in floral development in Coptis teeta Wall. (Ranunculaceae)
Source: Front Genet. 2024 Jan 22;15:1349673. doi: 10.3389/fgene.2024.1349673 (PMC10839097; doi:10.3389/fgene.2024.1349673)
Supplement: Supplementary file 9 [file Table5.xlsx]

## Sheet: Sheet1
		number	function
Transcription	TATA-box	3464	core promoter element around -30 of transcription start
	CAAT-box	3426	common cis-acting element in promoter and enhancer regions
	A-box	20	cis-acting regulatory element
	OBP-1 site	0	cis-acting regulatory element
	ATGCAAAT motif	0	cis-acting regulatory element associated to the TGAGTCA motif
	5UTR Py-rich stretch	0	cis-acting element conferring high transcription levels,
	AT-rich element	17	binding site of AT-rich DNA binding protein (ATBP-1)
Cell cycle	circadian	10	cis-acting regulatory element involved in circadian control
	MSA-like	6	cis-acting element involved in cell cycle regulation
	E2Fa	0	/
	E2Fb	1	/
Development	Skn-1_motif	0	cis-acting regulatory element required for endosperm expression
	GCN4_motif	25	cis-regulatory element involved in endosperm expression
	CCGTCC-box	19	cis-acting regulatory element related to meristem specific activation
	CAT-box	56	cis-acting regulatory element related to meristem expression
	OCT	1	/
	dOCT	3	cis-acting regulatory element related to meristem specific activation
	NON-box	0	cis-acting regulatory element related to meristem specific activation
	RY-element	7	cis-acting regulatory element involved in seed-specific regulation
	HD-Zip 1	4	element involved in differentiation of the palisade mesophyll cells
	HD-Zip 2	0	element involved in the control of leaf morphology development
	as1	0	cis-acting regulatory element involved in the root-specific expression
	motif I	0	cis-acting regulatory element root specific
	AC-I	4	/
	AC-II	0	light responsive element
Hormone	ABRE	211	cis-acting element involved in the abscisic acid responsiveness
	motif IIb	0	abscisic acid responsive element
	CE3	0	cis-acting element involved in ABA and VP1 responsiveness
	CE1	0	cis-acting element associated to ABRE, involved in ABA responsiveness
	GARE-motif	27	gibberellin-responsive element
	P-box	40	gibberellin-responsive element
	TATC-box	25	cis-acting element involved in gibberellin-responsiveness
	TCA-element	67	cis-acting element involved in salicylic acid responsiveness
	SARE	0	cis-acting element involved in salicylic acid responsiveness
	TGA-element	62	auxin-responsive element
	AuxRR-core	11	cis-acting regulatory element involved in auxin responsiveness
	TGA-box	2	part of an auxin-responsive element
	AuxRE	0
	O2-site	49	cis-acting regulatory element involved in zein metabolism regulation
	ERE	59	ethylene-responsive element
	CGTCA-motif	134	cis-acting regulatory element involved in the MeJA-responsiveness
	TGACG-motif	134	cis-acting regulatory element involved in the MeJA-responsiveness
Abiotic / biotic stress	TC-rich repeats	61	cis-acting element involved in defense and stress responsiveness
	ARE	184	cis-acting regulatory element essential for the anaerobic induction
	GC-motif	10	enhancer-like element involved in anoxic specific inducibility
	ELI-box3	0	elicitor-responsive element
	Box-W1	0	fungal elicitor responsive element
	box E	0	/
	EIRE	0	elicitor-responsive element
	AT-rich sequence	5	element for maximal elicitor-mediated activation (2copies)
	W box	93	/
	box S	9	/
	GCC box	0	/
	WUN-motif	44	wound-responsive element
	JERE	0	/
	LTR	65	cis-acting element involved in low-temperature responsiveness
	C-repeat/DRE	0	regulatory element involved in cold- and dehydration-responsiveness
	HSE	0	cis-acting element involved in heat stress responsiveness
	MBS	97	MYB binding site involved in drought-inducibility
	CCAAT-box	29	MYBHv1 binding site
	MBSI	10	MYB binding site involved in flavonoid biosynthetic genes regulation
	MRE	35	MYB binding site involved in light responsiveness
	G-box	241	cis-acting regulatory element involved in light responsiveness
	Sp1	25	light responsive element
	G-Box	241	cis-acting regulatory element involved in light responsiveness
	GAG-motif	0	part of a light responsive element
	I-box	32	part of a light responsive element
	GT1-motif	116	light responsive element
	MNF1	0	light responsive element
	ACE	11	cis-acting element involved in light responsiveness
	Box I	32	light responsive element
	Box 4	150	part of a conserved DNA module involved in light responsiveness
	GATA-motif	42	part of a light responsive element
	GA-motif	10	part of a light responsive element
	CATT-motif	0	part of a light responsive element
	AE-box	62	part of a module for light response
	TCT-motif	99	part of a light responsive element
	TCCC-motif	25	part of a light responsive element
	ATCT-motif	24	part of a conserved DNA module involved in light responsiveness
	3-AF1 binding site	8	light responsive element
	rbcS-CMA7a	0	part of a light responsive element
	LAMP-element	7	part of a light responsive element
	ATC-motif	8	part of a conserved DNA module involved in light responsiveness
	Box III	1	protein binding site
	box II	4	part of a light responsive element
	TGG-motif	0	part of a light responsive element
	chs-Unit 1 m1	1	part of a light responsive element
	chs-CMA2a	5	part of a light responsive element
	Box II	4	part of a light responsive element
	L-box	3	part of a light responsive element
	GTGGC-motif	0
	CG-motif	0	part of a light responsive element
	C-box	0	cis-acting regulatory element involved in light responsiveness
	Gap-box	5	part of a light responsive element
	CAG-motif	2	part of a light response element
	AAAC-motif	6	light responsive element
	4cl-CMA2b	0	light responsive element
	ATCC-motif	0	part of a conserved DNA module involved in light responsiveness
	GATT-motif	3
	chs-CMA2c	0
	Pc-CMA2c	0	part of a light responsive element
	chs-CMA1a	18	part of a light responsive element
	chs-CMA2b	0	part of a light responsive element
	LS7	0
	CGT-motif	0
	as-2-box	0	involved in shoot-specific expression and light responsiveness
	AAGAA-motif	113	/
	AT1-motif	0	part of a light responsive module
	plant_AP-2-like	1	/
	MBSII	0	MYB binding site involved in flavonoid biosynthetic genes regulation
	CTAG-motif	10	/
	H-box	2	cis-acting regulatory element involved in light responsiveness
	Box II -like sequence	2	cis-acting regulatory element
	Pc-CMA2a	0	part of a light responsive element
	HD-Zip 3	0	protein binding site
	ABRE2	2	/
	AP-1	5	/
	ABRE3a	38	/
	ABRE4	40	/
	CARE	7	/
	DRE1	8	/
	DRE core	13	/
	CCGTCC motif	19	/
	F-box	9	/
	as-1	134	/
	MYB	581	/
	MYB recognition site	29	/
	MYB-like sequence	147	/
	Myc	380
	MYC	380	/
	Myb	581	/
	Myb-binding site	94	/
	NON	1	/
	WRE3	81
	re2f-1	2	/
	STRE	190	/
	TATA	47	/
	AT~ABRE	3	/
	AT~TATA-box	342	/
	telo-box	5	/
	TCA	38	/
	Unnamed__1	88	/
	Unnamed__2	17	/
	Unnamed__4	1052	/
	Unnamed__6	25	/
	Unnamed__8	5	/
	Unnamed__10	5	/
	Unnamed__12	5	/
	Unnamed__14	5	/

## Sheet: Sheet2
CteZFP1	1669	1644	6		light responsive element
CteZFP1	1723	1698	6		light responsive element
CteZFP1	987	962	6		cis-acting element involved in low-temperature responsiveness
CteZFP1	1582	1557	9		cis-acting regulatory element involved in zein metabolism regulation
CteZFP10	37	12	5		cis-acting element involved in the abscisic acid responsiveness
CteZFP10	1638	1613	5		cis-acting element involved in the abscisic acid responsiveness
CteZFP10	35	10	5		cis-acting regulatory element involved in the MeJA-responsiveness
CteZFP10	33	8	9		cis-acting regulatory element involved in zein metabolism regulation
CteZFP10	1637	1612	6		cis-acting regulatory element involved in light responsiveness
CteZFP10	1529	1504	9		cis-acting element involved in salicylic acid responsiveness
CteZFP10	1993	1968	9		cis-acting element involved in salicylic acid responsiveness
CteZFP10	36	11	6		cis-acting regulatory element involved in light responsiveness
CteZFP10	1950	1925	6		light responsive element
CteZFP10	1132	1107	6		cis-acting element involved in low-temperature responsiveness
CteZFP10	35	10	5		cis-acting regulatory element involved in the MeJA-responsiveness
CteZFP10	744	719	6		auxin-responsive element
CteZFP10	445	420	6		light responsive element
CteZFP10	496	471	6		light responsive element
CteZFP10	1464	1439	6		light responsive element
CteZFP10	1487	1462	6		light responsive element
CteZFP100	1072	1047	5		cis-acting element involved in the abscisic acid responsiveness
CteZFP100	428	403	9		cis-acting element involved in salicylic acid responsiveness
CteZFP100	593	568	9		cis-acting element involved in salicylic acid responsiveness
CteZFP100	1197	1172	7		cis-acting element involved in gibberellin-responsiveness
CteZFP100	281	256	9		cis-acting regulatory element involved in light responsiveness
CteZFP100	1072	1047	6		cis-acting regulatory element involved in light responsiveness
CteZFP100	600	575	5		cis-acting regulatory element involved in the MeJA-responsiveness
CteZFP100	738	713	5		cis-acting regulatory element involved in the MeJA-responsiveness
CteZFP100	466	441	7		light responsive element
CteZFP100	467	442	6		light responsive element
CteZFP100	600	575	5		cis-acting regulatory element involved in the MeJA-responsiveness
CteZFP100	738	713	5		cis-acting regulatory element involved in the MeJA-responsiveness
CteZFP11	1356	1331	7		cis-acting regulatory element involved in auxin responsiveness
CteZFP11	986	961	5		cis-acting regulatory element involved in the MeJA-responsiveness
CteZFP11	750	725	6		auxin-responsive element
CteZFP11	312	287	6		cis-acting element involved in low-temperature responsiveness
CteZFP11	429	404	6		cis-acting element involved in low-temperature responsiveness
CteZFP11	47	22	6		cis-acting regulatory element involved in light responsiveness
CteZFP11	552	527	10		cis-acting regulatory element involved in light responsiveness
CteZFP11	554	529	6		cis-acting regulatory element involved in light responsiveness
CteZFP11	986	961	5		cis-acting regulatory element involved in the MeJA-responsiveness
CteZFP11	47	22	6		cis-acting regulatory element involved in light responsiveness
CteZFP11	97	72	6		cis-acting regulatory element involved in light responsiveness
CteZFP11	552	527	10		cis-acting regulatory element involved in light responsiveness
CteZFP11	554	529	6		cis-acting regulatory element involved in light responsiveness
CteZFP11	47	22	6		cis-acting element involved in the abscisic acid responsiveness
CteZFP11	48	23	5		cis-acting element involved in the abscisic acid responsiveness
CteZFP11	97	72	5		cis-acting element involved in the abscisic acid responsiveness
CteZFP11	554	529	6		cis-acting element involved in the abscisic acid responsiveness
CteZFP11	555	530	5		cis-acting element involved in the abscisic acid responsiveness
CteZFP11	135	110	9		cis-acting element involved in light responsiveness
CteZFP11	395	370	9		cis-acting element involved in light responsiveness
CteZFP12	324	299	6		auxin-responsive element
CteZFP12	397	372	6		auxin-responsive element
CteZFP12	1647	1622	6		auxin-responsive element
CteZFP12	1170	1145	5		cis-acting regulatory element involved in the MeJA-responsiveness
CteZFP12	1239	1214	5		cis-acting regulatory element involved in the MeJA-responsiveness
CteZFP12	1295	1270	5		cis-acting element involved in the abscisic acid responsiveness
CteZFP12	1295	1270	6		cis-acting regulatory element involved in light responsiveness
CteZFP12	1785	1760	7		cis-acting element involved in gibberellin-responsiveness
CteZFP12	1002	977	9		cis-acting element involved in salicylic acid responsiveness
CteZFP12	1170	1145	5		cis-acting regulatory element involved in the MeJA-responsiveness
CteZFP12	1239	1214	5		cis-acting regulatory element involved in the MeJA-responsiveness
CteZFP13	675	650	6		light responsive element
CteZFP13	1107	1082	6		light responsive element
CteZFP13	1236	1211	7		cis-acting regulatory element involved in auxin responsiveness
CteZFP13	419	394	5		cis-acting regulatory element involved in the MeJA-responsiveness
CteZFP13	271	246	6		cis-acting element involved in low-temperature responsiveness
CteZFP13	1029	1004	9		cis-acting element involved in salicylic acid responsiveness
CteZFP13	373	348	6		cis-acting regulatory element involved in light responsiveness
CteZFP13	419	394	5		cis-acting regulatory element involved in the MeJA-responsiveness
CteZFP13	1701	1676	9		cis-acting element involved in light responsiveness
CteZFP13	373	348	5		cis-acting element involved in the abscisic acid responsiveness
CteZFP14	1988	1963	9		light responsive element
CteZFP14	1015	990	5		cis-acting regulatory element involved in the MeJA-responsiveness
CteZFP14	1687	1662	5		cis-acting regulatory element involved in the MeJA-responsiveness
CteZFP14	1394	1369	7		cis-acting element involved in gibberellin-responsiveness
CteZFP14	1015	990	5		cis-acting regulatory element involved in the MeJA-responsiveness
CteZFP14	1687	1662	5		cis-acting regulatory element involved in the MeJA-responsiveness
CteZFP15	206	181	5		cis-acting regulatory element involved in the MeJA-responsiveness
CteZFP15	1890	1865	5		cis-acting regulatory element involved in the MeJA-responsiveness
CteZFP15	751	726	6		cis-acting regulatory element involved in light responsiveness
CteZFP15	1822	1797	6		cis-acting regulatory element involved in light responsiveness
CteZFP15	1200	1175	9		cis-acting element involved in salicylic acid responsiveness
CteZFP15	1499	1474	9		cis-acting element involved in salicylic acid responsiveness
CteZFP15	1993	1968	9		cis-acting element involved in salicylic acid responsiveness
CteZFP15	1822	1797	6		cis-acting regulatory element involved in light responsiveness
CteZFP15	752	727	5		cis-acting element involved in the abscisic acid responsiveness
CteZFP15	1822	1797	6		cis-acting element involved in the abscisic acid responsiveness
CteZFP15	1823	1798	5		cis-acting element involved in the abscisic acid responsiveness
CteZFP15	206	181	5		cis-acting regulatory element involved in the MeJA-responsiveness
CteZFP15	1890	1865	5		cis-acting regulatory element involved in the MeJA-responsiveness
CteZFP15	486	461	6		light responsive element
CteZFP15	492	467	6		light responsive element
CteZFP15	1565	1540	6		light responsive element
CteZFP15	1402	1377	6		cis-acting element involved in low-temperature responsiveness
CteZFP15	1417	1392	6		cis-acting element involved in low-temperature responsiveness
CteZFP16	144	119	7		cis-acting regulatory element involved in auxin responsiveness
CteZFP16	1346	1321	6		light responsive element
CteZFP16	1757	1732	6		auxin-responsive element
CteZFP16	1778	1753	5		cis-acting element involved in the abscisic acid responsiveness
CteZFP16	616	591	9		cis-acting element involved in salicylic acid responsiveness
CteZFP16	1694	1669	9		cis-acting regulatory element involved in zein metabolism regulation
CteZFP16	1777	1752	6		cis-acting regulatory element involved in light responsiveness
CteZFP17	1146	1121	6		light responsive element
CteZFP17	1614	1589	5		cis-acting regulatory element involved in the MeJA-responsiveness
CteZFP17	1614	1589	5		cis-acting regulatory element involved in the MeJA-responsiveness
CteZFP17	836	811	7		cis-acting element involved in the abscisic acid responsiveness
CteZFP18	817	792	5		cis-acting element involved in the abscisic acid responsiveness
CteZFP18	49	24	10		light responsive element
CteZFP18	406	381	9		cis-acting element involved in salicylic acid responsiveness
CteZFP18	816	791	6		cis-acting regulatory element involved in light responsiveness
CteZFP18	1202	1177	7		light responsive element
CteZFP18	1926	1901	7		light responsive element
CteZFP18	1927	1902	6		light responsive element
CteZFP19	1079	1054	6		light responsive element
CteZFP19	276	251	7		light responsive element
CteZFP19	1183	1158	5		cis-acting regulatory element involved in the MeJA-responsiveness
CteZFP19	1779	1754	5		cis-acting regulatory element involved in the MeJA-responsiveness
CteZFP19	1655	1630	11		light responsive element
CteZFP19	1011	986	5		cis-acting element involved in the abscisic acid responsiveness
CteZFP19	1707	1682	5		cis-acting element involved in the abscisic acid responsiveness
CteZFP19	1901	1876	5		cis-acting element involved in the abscisic acid responsiveness
CteZFP19	1900	1875	6		cis-acting regulatory element involved in light responsiveness
CteZFP19	1183	1158	5		cis-acting regulatory element involved in the MeJA-responsiveness
CteZFP19	1779	1754	5		cis-acting regulatory element involved in the MeJA-responsiveness
CteZFP19	1010	985	6		cis-acting regulatory element involved in light responsiveness
CteZFP19	1706	1681	6		cis-acting regulatory element involved in light responsiveness
CteZFP2	1425	1400	5		cis-acting regulatory element involved in the MeJA-responsiveness
CteZFP2	1663	1638	5		cis-acting regulatory element involved in the MeJA-responsiveness
CteZFP2	1681	1656	5		cis-acting regulatory element involved in the MeJA-responsiveness
CteZFP2	1836	1811	5		cis-acting regulatory element involved in the MeJA-responsiveness
CteZFP2	1839	1814	5		cis-acting regulatory element involved in the MeJA-responsiveness
CteZFP2	1095	1070	9		cis-acting regulatory element involved in zein metabolism regulation
CteZFP2	1096	1071	6		cis-acting regulatory element involved in light responsiveness
CteZFP2	48	23	6		cis-acting regulatory element involved in light responsiveness
CteZFP2	1096	1071	6		cis-acting regulatory element involved in light responsiveness
CteZFP2	1229	1204	6		cis-acting regulatory element involved in light responsiveness
CteZFP2	49	24	5		cis-acting element involved in the abscisic acid responsiveness
CteZFP2	1096	1071	6		cis-acting element involved in the abscisic acid responsiveness
CteZFP2	1097	1072	5		cis-acting element involved in the abscisic acid responsiveness
CteZFP2	1229	1204	5		cis-acting element involved in the abscisic acid responsiveness
CteZFP2	1425	1400	5		cis-acting regulatory element involved in the MeJA-responsiveness
CteZFP2	1663	1638	5		cis-acting regulatory element involved in the MeJA-responsiveness
CteZFP2	1681	1656	5		cis-acting regulatory element involved in the MeJA-responsiveness
CteZFP2	1836	1811	5		cis-acting regulatory element involved in the MeJA-responsiveness
CteZFP2	1839	1814	5		cis-acting regulatory element involved in the MeJA-responsiveness
CteZFP2	57	32	7		light responsive element
CteZFP2	58	33	6		light responsive element
CteZFP20	1002	977	6		auxin-responsive element
CteZFP20	244	219	5		cis-acting regulatory element involved in the MeJA-responsiveness
CteZFP20	711	686	5		cis-acting regulatory element involved in the MeJA-responsiveness
CteZFP20	1182	1157	5		cis-acting regulatory element involved in the MeJA-responsiveness
CteZFP20	1440	1415	6		cis-acting element involved in low-temperature responsiveness
CteZFP20	1549	1524	6		cis-acting element involved in low-temperature responsiveness
CteZFP20	583	558	6		cis-acting regulatory element involved in light responsiveness
CteZFP20	603	578	6		cis-acting regulatory element involved in light responsiveness
CteZFP20	876	851	6		cis-acting regulatory element involved in light responsiveness
CteZFP20	1754	1729	6		cis-acting regulatory element involved in light responsiveness
CteZFP20	658	633	9		cis-acting regulatory element involved in zein metabolism regulation
CteZFP20	244	219	5		cis-acting regulatory element involved in the MeJA-responsiveness
CteZFP20	711	686	5		cis-acting regulatory element involved in the MeJA-responsiveness
CteZFP20	1182	1157	5		cis-acting regulatory element involved in the MeJA-responsiveness
CteZFP20	583	558	6		cis-acting regulatory element involved in light responsiveness
CteZFP20	876	851	6		cis-acting regulatory element involved in light responsiveness
CteZFP20	1075	1050	6		cis-acting regulatory element involved in light responsiveness
CteZFP20	1544	1519	6		cis-acting regulatory element involved in light responsiveness
CteZFP20	537	512	9		cis-acting element involved in salicylic acid responsiveness
CteZFP20	439	414	7		cis-acting element involved in gibberellin-responsiveness
CteZFP20	1465	1440	9		cis-acting element involved in light responsiveness
CteZFP20	583	558	6		cis-acting element involved in the abscisic acid responsiveness
CteZFP20	584	559	5		cis-acting element involved in the abscisic acid responsiveness
CteZFP20	604	579	5		cis-acting element involved in the abscisic acid responsiveness
CteZFP20	876	851	6		cis-acting element involved in the abscisic acid responsiveness
CteZFP20	877	852	5		cis-acting element involved in the abscisic acid responsiveness
CteZFP20	1076	1051	5		cis-acting element involved in the abscisic acid responsiveness
CteZFP20	1755	1730	5		cis-acting element involved in the abscisic acid responsiveness
CteZFP21	1295	1270	5		cis-acting element involved in the abscisic acid responsiveness
CteZFP21	498	473	5		cis-acting regulatory element involved in the MeJA-responsiveness
CteZFP21	1079	1054	5		cis-acting regulatory element involved in the MeJA-responsiveness
CteZFP21	1146	1121	5		cis-acting regulatory element involved in the MeJA-responsiveness
CteZFP21	1239	1214	5		cis-acting regulatory element involved in the MeJA-responsiveness
CteZFP21	1545	1520	5		cis-acting regulatory element involved in the MeJA-responsiveness
CteZFP21	125	100	9		cis-acting regulatory element involved in zein metabolism regulation
CteZFP21	167	142	9		cis-acting regulatory element involved in zein metabolism regulation
CteZFP21	1785	1760	7		cis-acting element involved in gibberellin-responsiveness
CteZFP21	979	954	9		cis-acting element involved in salicylic acid responsiveness
CteZFP21	1295	1270	6		cis-acting regulatory element involved in light responsiveness
CteZFP21	1647	1622	6		cis-acting regulatory element involved in light responsiveness
CteZFP21	498	473	5		cis-acting regulatory element involved in the MeJA-responsiveness
CteZFP21	1079	1054	5		cis-acting regulatory element involved in the MeJA-responsiveness
CteZFP21	1146	1121	5		cis-acting regulatory element involved in the MeJA-responsiveness
CteZFP21	1239	1214	5		cis-acting regulatory element involved in the MeJA-responsiveness
CteZFP21	1545	1520	5		cis-acting regulatory element involved in the MeJA-responsiveness
CteZFP21	584	559	9		light responsive element
CteZFP21	1641	1616	7		light responsive element
CteZFP21	1642	1617	6		light responsive element
CteZFP22	676	651	5		cis-acting regulatory element involved in the MeJA-responsiveness
CteZFP22	297	272	6		light responsive element
CteZFP22	1347	1322	6		light responsive element
CteZFP22	1076	1051	9		cis-acting regulatory element involved in zein metabolism regulation
CteZFP22	676	651	5		cis-acting regulatory element involved in the MeJA-responsiveness
CteZFP22	1751	1726	7		cis-acting element involved in the abscisic acid responsiveness
CteZFP23	198	173	5		cis-acting element involved in the abscisic acid responsiveness
CteZFP23	1539	1514	6		cis-acting element involved in the abscisic acid responsiveness
CteZFP23	1540	1515	5		cis-acting element involved in the abscisic acid responsiveness
CteZFP23	1546	1521	5		cis-acting element involved in the abscisic acid responsiveness
CteZFP23	194	169	9		cis-acting regulatory element involved in zein metabolism regulation
CteZFP23	1539	1514	6		cis-acting regulatory element involved in light responsiveness
CteZFP23	1545	1520	6		cis-acting regulatory element involved in light responsiveness
CteZFP23	196	171	5		cis-acting regulatory element involved in the MeJA-responsiveness
CteZFP23	564	539	5		cis-acting regulatory element involved in the MeJA-responsiveness
CteZFP23	938	913	5		cis-acting regulatory element involved in the MeJA-responsiveness
CteZFP23	197	172	6		cis-acting regulatory element involved in light responsiveness
CteZFP23	1489	1464	6		cis-acting regulatory element involved in light responsiveness
CteZFP23	1539	1514	6		cis-acting regulatory element involved in light responsiveness
CteZFP23	1414	1389	9		cis-acting element involved in salicylic acid responsiveness
CteZFP23	1431	1406	9		cis-acting element involved in salicylic acid responsiveness
CteZFP23	1998	1973	9		cis-acting element involved in salicylic acid responsiveness
CteZFP23	196	171	5		cis-acting regulatory element involved in the MeJA-responsiveness
CteZFP23	564	539	5		cis-acting regulatory element involved in the MeJA-responsiveness
CteZFP23	938	913	5		cis-acting regulatory element involved in the MeJA-responsiveness
CteZFP24	1319	1294	10		cis-acting regulatory element involved in light responsiveness
CteZFP24	85	60	5		cis-acting regulatory element involved in the MeJA-responsiveness
CteZFP24	1089	1064	5		cis-acting regulatory element involved in the MeJA-responsiveness
CteZFP24	1412	1387	9		cis-acting regulatory element involved in light responsiveness
CteZFP24	1752	1727	6		cis-acting regulatory element involved in light responsiveness
CteZFP24	1366	1341	7		cis-acting element involved in gibberellin-responsiveness
CteZFP24	555	530	9		cis-acting element involved in salicylic acid responsiveness
CteZFP24	1752	1727	5		cis-acting element involved in the abscisic acid responsiveness
CteZFP24	85	60	5		cis-acting regulatory element involved in the MeJA-responsiveness
CteZFP24	1089	1064	5		cis-acting regulatory element involved in the MeJA-responsiveness
CteZFP24	1206	1181	6		cis-acting element involved in low-temperature responsiveness
CteZFP25	567	542	6		cis-acting regulatory element involved in light responsiveness
CteZFP25	942	917	5		cis-acting regulatory element involved in the MeJA-responsiveness
CteZFP25	1349	1324	7		cis-acting element involved in the abscisic acid responsiveness
CteZFP25	942	917	5		cis-acting regulatory element involved in the MeJA-responsiveness
CteZFP25	1068	1043	6		light responsive element
CteZFP26	1383	1358	5		cis-acting regulatory element involved in the MeJA-responsiveness
CteZFP26	1467	1442	5		cis-acting regulatory element involved in the MeJA-responsiveness
CteZFP26	1025	1000	6		light responsive element
CteZFP26	1870	1845	6		light responsive element
CteZFP26	407	382	6		cis-acting regulatory element involved in light responsiveness
CteZFP26	734	709	6		cis-acting regulatory element involved in light responsiveness
CteZFP26	1017	992	6		cis-acting regulatory element involved in light responsiveness
CteZFP26	1845	1820	6		cis-acting regulatory element involved in light responsiveness
CteZFP26	1383	1358	5		cis-acting regulatory element involved in the MeJA-responsiveness
CteZFP26	1467	1442	5		cis-acting regulatory element involved in the MeJA-responsiveness
CteZFP26	875	850	6		cis-acting regulatory element involved in light responsiveness
CteZFP26	990	965	6		cis-acting regulatory element involved in light responsiveness
CteZFP26	1015	990	9		cis-acting regulatory element involved in light responsiveness
CteZFP26	1017	992	6		cis-acting regulatory element involved in light responsiveness
CteZFP26	1438	1413	6		cis-acting regulatory element involved in light responsiveness
CteZFP26	1548	1523	6		cis-acting regulatory element involved in light responsiveness
CteZFP26	1660	1635	6		cis-acting regulatory element involved in light responsiveness
CteZFP26	319	294	7		cis-acting element involved in gibberellin-responsiveness
CteZFP26	1287	1262	7		cis-acting element involved in gibberellin-responsiveness
CteZFP26	407	382	5		cis-acting element involved in the abscisic acid responsiveness
CteZFP26	735	710	5		cis-acting element involved in the abscisic acid responsiveness
CteZFP26	875	850	5		cis-acting element involved in the abscisic acid responsiveness
CteZFP26	990	965	5		cis-acting element involved in the abscisic acid responsiveness
CteZFP26	1017	992	6		cis-acting element involved in the abscisic acid responsiveness
CteZFP26	1018	993	5		cis-acting element involved in the abscisic acid responsiveness
CteZFP26	1438	1413	5		cis-acting element involved in the abscisic acid responsiveness
CteZFP26	1548	1523	5		cis-acting element involved in the abscisic acid responsiveness
CteZFP26	1846	1821	5		cis-acting element involved in the abscisic acid responsiveness
CteZFP27	324	299	6		cis-acting element involved in low-temperature responsiveness
CteZFP27	360	335	6		cis-acting element involved in low-temperature responsiveness
CteZFP27	413	388	6		cis-acting element involved in low-temperature responsiveness
CteZFP27	1280	1255	6		cis-acting element involved in low-temperature responsiveness
CteZFP28	168	143	5		cis-acting regulatory element involved in the MeJA-responsiveness
CteZFP28	480	455	5		cis-acting regulatory element involved in the MeJA-responsiveness
CteZFP28	1938	1913	9		cis-acting element involved in salicylic acid responsiveness
CteZFP28	272	247	6		cis-acting regulatory element involved in light responsiveness
CteZFP28	534	509	6		cis-acting regulatory element involved in light responsiveness
CteZFP28	168	143	5		cis-acting regulatory element involved in the MeJA-responsiveness
CteZFP28	480	455	5		cis-acting regulatory element involved in the MeJA-responsiveness
CteZFP28	743	718	10		cis-acting regulatory element involved in zein metabolism regulation
CteZFP28	272	247	6		cis-acting regulatory element involved in light responsiveness
CteZFP28	1914	1889	6		cis-acting regulatory element involved in light responsiveness
CteZFP28	270	245	9		cis-acting element involved in the abscisic acid responsiveness
CteZFP28	272	247	6		cis-acting element involved in the abscisic acid responsiveness
CteZFP28	273	248	5		cis-acting element involved in the abscisic acid responsiveness
CteZFP28	534	509	5		cis-acting element involved in the abscisic acid responsiveness
CteZFP28	1914	1889	5		cis-acting element involved in the abscisic acid responsiveness
CteZFP29	890	865	6		light responsive element
CteZFP29	124	99	6		cis-acting element involved in low-temperature responsiveness
CteZFP29	825	800	6		cis-acting element involved in low-temperature responsiveness
CteZFP29	145	120	5		cis-acting regulatory element involved in the MeJA-responsiveness
CteZFP29	1140	1115	5		cis-acting element involved in the abscisic acid responsiveness
CteZFP29	145	120	5		cis-acting regulatory element involved in the MeJA-responsiveness
CteZFP29	839	814	9		cis-acting element involved in salicylic acid responsiveness
CteZFP29	1140	1115	6		cis-acting regulatory element involved in light responsiveness
CteZFP29	1793	1768	6		cis-acting regulatory element involved in light responsiveness
CteZFP3	1092	1067	6		cis-acting element involved in low-temperature responsiveness
CteZFP3	1817	1792	6		cis-acting element involved in low-temperature responsiveness
CteZFP3	443	418	6		light responsive element
CteZFP3	1111	1086	6		light responsive element
CteZFP3	1113	1088	6		light responsive element
CteZFP3	1441	1416	6		light responsive element
CteZFP3	1297	1272	5		cis-acting regulatory element involved in the MeJA-responsiveness
CteZFP3	925	900	5		cis-acting element involved in the abscisic acid responsiveness
CteZFP3	1904	1879	10		light responsive element
CteZFP3	734	709	7		cis-acting element involved in gibberellin-responsiveness
CteZFP3	1297	1272	5		cis-acting regulatory element involved in the MeJA-responsiveness
CteZFP3	925	900	6		cis-acting regulatory element involved in light responsiveness
CteZFP30	1918	1893	7		cis-acting regulatory element involved in auxin responsiveness
CteZFP30	116	91	5		cis-acting regulatory element involved in the MeJA-responsiveness
CteZFP30	268	243	6		auxin-responsive element
CteZFP30	1165	1140	6		auxin-responsive element
CteZFP30	1335	1310	7		cis-acting element involved in gibberellin-responsiveness
CteZFP30	462	437	6		cis-acting regulatory element involved in light responsiveness
CteZFP30	1940	1915	6		cis-acting regulatory element involved in light responsiveness
CteZFP30	1951	1926	6		cis-acting regulatory element involved in light responsiveness
CteZFP30	116	91	5		cis-acting regulatory element involved in the MeJA-responsiveness
CteZFP30	1940	1915	6		cis-acting regulatory element involved in light responsiveness
CteZFP30	1951	1926	6		cis-acting regulatory element involved in light responsiveness
CteZFP30	167	142	9		cis-acting regulatory element involved in zein metabolism regulation
CteZFP30	277	252	7		cis-acting element involved in the abscisic acid responsiveness
CteZFP30	462	437	5		cis-acting element involved in the abscisic acid responsiveness
CteZFP30	893	868	7		cis-acting element involved in the abscisic acid responsiveness
CteZFP30	1940	1915	6		cis-acting element involved in the abscisic acid responsiveness
CteZFP30	1941	1916	5		cis-acting element involved in the abscisic acid responsiveness
CteZFP30	1951	1926	6		cis-acting element involved in the abscisic acid responsiveness
CteZFP30	1952	1927	5		cis-acting element involved in the abscisic acid responsiveness
CteZFP31	1920	1895	5		cis-acting regulatory element involved in the MeJA-responsiveness
CteZFP31	1920	1895	5		cis-acting regulatory element involved in the MeJA-responsiveness
CteZFP31	33	8	6		auxin-responsive element
CteZFP31	1374	1349	6		cis-acting regulatory element involved in light responsiveness
CteZFP31	1923	1898	6		cis-acting regulatory element involved in light responsiveness
CteZFP31	1540	1515	6		cis-acting element involved in low-temperature responsiveness
CteZFP31	1375	1350	5		cis-acting element involved in the abscisic acid responsiveness
CteZFP31	1923	1898	5		cis-acting element involved in the abscisic acid responsiveness
CteZFP32	893	868	5		cis-acting regulatory element involved in the MeJA-responsiveness
CteZFP32	1911	1886	6		cis-acting regulatory element involved in light responsiveness
CteZFP32	1922	1897	6		cis-acting regulatory element involved in light responsiveness
CteZFP32	1483	1458	7		cis-acting element involved in gibberellin-responsiveness
CteZFP32	1728	1703	7		cis-acting element involved in gibberellin-responsiveness
CteZFP32	970	945	9		cis-acting element involved in salicylic acid responsiveness
CteZFP32	1911	1886	6		cis-acting regulatory element involved in light responsiveness
CteZFP32	1922	1897	6		cis-acting regulatory element involved in light responsiveness
CteZFP32	260	235	7		cis-acting element involved in the abscisic acid responsiveness
CteZFP32	1911	1886	6		cis-acting element involved in the abscisic acid responsiveness
CteZFP32	1912	1887	5		cis-acting element involved in the abscisic acid responsiveness
CteZFP32	1922	1897	6		cis-acting element involved in the abscisic acid responsiveness
CteZFP32	1923	1898	5		cis-acting element involved in the abscisic acid responsiveness
CteZFP32	893	868	5		cis-acting regulatory element involved in the MeJA-responsiveness
CteZFP32	332	307	6		light responsive element
CteZFP32	420	395	6		cis-acting element involved in low-temperature responsiveness
CteZFP32	442	417	6		cis-acting element involved in low-temperature responsiveness
CteZFP33	30	5	5		cis-acting regulatory element involved in the MeJA-responsiveness
CteZFP33	370	345	5		cis-acting regulatory element involved in the MeJA-responsiveness
CteZFP33	1987	1962	5		cis-acting regulatory element involved in the MeJA-responsiveness
CteZFP33	266	241	11		light responsive element
CteZFP33	30	5	5		cis-acting regulatory element involved in the MeJA-responsiveness
CteZFP33	370	345	5		cis-acting regulatory element involved in the MeJA-responsiveness
CteZFP33	1987	1962	5		cis-acting regulatory element involved in the MeJA-responsiveness
CteZFP34	1425	1400	5		cis-acting regulatory element involved in the MeJA-responsiveness
CteZFP34	339	314	6		light responsive element
CteZFP34	1425	1400	5		cis-acting regulatory element involved in the MeJA-responsiveness
CteZFP34	155	130	6		cis-acting regulatory element involved in light responsiveness
CteZFP34	334	309	6		cis-acting regulatory element involved in light responsiveness
CteZFP34	412	387	9		cis-acting element involved in salicylic acid responsiveness
CteZFP34	858	833	9		cis-acting element involved in salicylic acid responsiveness
CteZFP34	155	130	6		cis-acting regulatory element involved in light responsiveness
CteZFP34	155	130	6		cis-acting element involved in the abscisic acid responsiveness
CteZFP34	156	131	5		cis-acting element involved in the abscisic acid responsiveness
CteZFP34	335	310	5		cis-acting element involved in the abscisic acid responsiveness
CteZFP34	1090	1065	7		cis-acting element involved in the abscisic acid responsiveness
CteZFP35	1295	1270	6		cis-acting regulatory element involved in light responsiveness
CteZFP35	1785	1760	7		cis-acting element involved in gibberellin-responsiveness
CteZFP35	978	953	9		cis-acting element involved in salicylic acid responsiveness
CteZFP35	691	666	9		cis-acting regulatory element involved in zein metabolism regulation
CteZFP35	1079	1054	5		cis-acting regulatory element involved in the MeJA-responsiveness
CteZFP35	1146	1121	5		cis-acting regulatory element involved in the MeJA-responsiveness
CteZFP35	1239	1214	5		cis-acting regulatory element involved in the MeJA-responsiveness
CteZFP35	1295	1270	5		cis-acting element involved in the abscisic acid responsiveness
CteZFP35	1642	1617	6		light responsive element
CteZFP35	29	4	6		auxin-responsive element
CteZFP35	1079	1054	5		cis-acting regulatory element involved in the MeJA-responsiveness
CteZFP35	1146	1121	5		cis-acting regulatory element involved in the MeJA-responsiveness
CteZFP35	1239	1214	5		cis-acting regulatory element involved in the MeJA-responsiveness
CteZFP36	906	881	8		cis-acting regulatory element involved in light responsiveness
CteZFP36	907	882	6		cis-acting regulatory element involved in light responsiveness
CteZFP36	951	926	6		cis-acting regulatory element involved in light responsiveness
CteZFP36	1607	1582	6		cis-acting regulatory element involved in light responsiveness
CteZFP36	533	508	5		cis-acting regulatory element involved in the MeJA-responsiveness
CteZFP36	1320	1295	5		cis-acting regulatory element involved in the MeJA-responsiveness
CteZFP36	1531	1506	5		cis-acting regulatory element involved in the MeJA-responsiveness
CteZFP36	907	882	6		cis-acting regulatory element involved in light responsiveness
CteZFP36	905	880	9		cis-acting element involved in the abscisic acid responsiveness
CteZFP36	907	882	6		cis-acting element involved in the abscisic acid responsiveness
CteZFP36	908	883	5		cis-acting element involved in the abscisic acid responsiveness
CteZFP36	1607	1582	5		cis-acting element involved in the abscisic acid responsiveness
CteZFP36	533	508	5		cis-acting regulatory element involved in the MeJA-responsiveness
CteZFP36	1320	1295	5		cis-acting regulatory element involved in the MeJA-responsiveness
CteZFP36	1531	1506	5		cis-acting regulatory element involved in the MeJA-responsiveness
CteZFP37	86	61	6		cis-acting element involved in low-temperature responsiveness
CteZFP37	191	166	6		cis-acting element involved in low-temperature responsiveness
CteZFP37	1671	1646	6		cis-acting element involved in low-temperature responsiveness
CteZFP37	1372	1347	6		light responsive element
CteZFP37	1652	1627	6		light responsive element
CteZFP37	1821	1796	6		light responsive element
CteZFP37	821	796	5		cis-acting regulatory element involved in the MeJA-responsiveness
CteZFP37	1105	1080	5		cis-acting regulatory element involved in the MeJA-responsiveness
CteZFP37	1200	1175	5		cis-acting regulatory element involved in the MeJA-responsiveness
CteZFP37	463	438	5		cis-acting element involved in the abscisic acid responsiveness
CteZFP37	1129	1104	5		cis-acting element involved in the abscisic acid responsiveness
CteZFP37	1136	1111	5		cis-acting element involved in the abscisic acid responsiveness
CteZFP37	814	789	6		cis-acting regulatory element involved in light responsiveness
CteZFP37	1135	1110	6		cis-acting regulatory element involved in light responsiveness
CteZFP37	462	437	6		cis-acting regulatory element involved in light responsiveness
CteZFP37	1128	1103	6		cis-acting regulatory element involved in light responsiveness
CteZFP37	821	796	5		cis-acting regulatory element involved in the MeJA-responsiveness
CteZFP37	1105	1080	5		cis-acting regulatory element involved in the MeJA-responsiveness
CteZFP37	1200	1175	5		cis-acting regulatory element involved in the MeJA-responsiveness
CteZFP38	1097	1072	6		cis-acting regulatory element involved in light responsiveness
CteZFP38	1096	1071	9		cis-acting regulatory element involved in zein metabolism regulation
CteZFP38	1426	1401	5		cis-acting regulatory element involved in the MeJA-responsiveness
CteZFP38	1664	1639	5		cis-acting regulatory element involved in the MeJA-responsiveness
CteZFP38	1682	1657	5		cis-acting regulatory element involved in the MeJA-responsiveness
CteZFP38	1836	1811	5		cis-acting regulatory element involved in the MeJA-responsiveness
CteZFP38	1839	1814	5		cis-acting regulatory element involved in the MeJA-responsiveness
CteZFP38	49	24	6		cis-acting regulatory element involved in light responsiveness
CteZFP38	1097	1072	6		cis-acting regulatory element involved in light responsiveness
CteZFP38	1230	1205	6		cis-acting regulatory element involved in light responsiveness
CteZFP38	50	25	5		cis-acting element involved in the abscisic acid responsiveness
CteZFP38	1097	1072	6		cis-acting element involved in the abscisic acid responsiveness
CteZFP38	1098	1073	5		cis-acting element involved in the abscisic acid responsiveness
CteZFP38	1230	1205	5		cis-acting element involved in the abscisic acid responsiveness
CteZFP38	1426	1401	5		cis-acting regulatory element involved in the MeJA-responsiveness
CteZFP38	1664	1639	5		cis-acting regulatory element involved in the MeJA-responsiveness
CteZFP38	1682	1657	5		cis-acting regulatory element involved in the MeJA-responsiveness
CteZFP38	1836	1811	5		cis-acting regulatory element involved in the MeJA-responsiveness
CteZFP38	1839	1814	5		cis-acting regulatory element involved in the MeJA-responsiveness
CteZFP38	58	33	7		light responsive element
CteZFP38	59	34	6		light responsive element
CteZFP39	683	658	6		cis-acting element involved in low-temperature responsiveness
CteZFP39	700	675	6		light responsive element
CteZFP39	770	745	6		light responsive element
CteZFP39	1327	1302	6		light responsive element
CteZFP39	1338	1313	6		light responsive element
CteZFP39	1396	1371	6		light responsive element
CteZFP39	1401	1376	6		light responsive element
CteZFP39	1406	1381	6		light responsive element
CteZFP39	1445	1420	6		light responsive element
CteZFP39	1450	1425	6		light responsive element
CteZFP39	458	433	6		light responsive element
CteZFP39	1292	1267	6		light responsive element
CteZFP39	763	738	5		cis-acting regulatory element involved in the MeJA-responsiveness
CteZFP39	1735	1710	5		cis-acting regulatory element involved in the MeJA-responsiveness
CteZFP39	1810	1785	5		cis-acting regulatory element involved in the MeJA-responsiveness
CteZFP39	781	756	9		cis-acting element involved in the abscisic acid responsiveness
CteZFP39	1753	1728	7		cis-acting element involved in the abscisic acid responsiveness
CteZFP39	1837	1812	5		cis-acting element involved in the abscisic acid responsiveness
CteZFP39	1219	1194	9		cis-acting element involved in salicylic acid responsiveness
CteZFP39	472	447	6		cis-acting regulatory element involved in light responsiveness
CteZFP39	1836	1811	6		cis-acting regulatory element involved in light responsiveness
CteZFP39	763	738	5		cis-acting regulatory element involved in the MeJA-responsiveness
CteZFP39	1735	1710	5		cis-acting regulatory element involved in the MeJA-responsiveness
CteZFP39	1810	1785	5		cis-acting regulatory element involved in the MeJA-responsiveness
CteZFP4	572	547	5		cis-acting regulatory element involved in the MeJA-responsiveness
CteZFP4	1281	1256	5		cis-acting regulatory element involved in the MeJA-responsiveness
CteZFP4	1816	1791	5		cis-acting regulatory element involved in the MeJA-responsiveness
CteZFP4	850	825	6		cis-acting regulatory element involved in light responsiveness
CteZFP4	900	875	9		cis-acting regulatory element involved in light responsiveness
CteZFP4	903	878	6		cis-acting regulatory element involved in light responsiveness
CteZFP4	921	896	6		cis-acting regulatory element involved in light responsiveness
CteZFP4	791	766	6		cis-acting regulatory element involved in light responsiveness
CteZFP4	849	824	8		cis-acting regulatory element involved in light responsiveness
CteZFP4	850	825	6		cis-acting regulatory element involved in light responsiveness
CteZFP4	903	878	6		cis-acting regulatory element involved in light responsiveness
CteZFP4	848	823	9		cis-acting element involved in the abscisic acid responsiveness
CteZFP4	850	825	6		cis-acting element involved in the abscisic acid responsiveness
CteZFP4	851	826	5		cis-acting element involved in the abscisic acid responsiveness
CteZFP4	903	878	6		cis-acting element involved in the abscisic acid responsiveness
CteZFP4	904	879	5		cis-acting element involved in the abscisic acid responsiveness
CteZFP4	921	896	5		cis-acting element involved in the abscisic acid responsiveness
CteZFP4	848	823	9		cis-acting element involved in light responsiveness
CteZFP4	1676	1651	11		light responsive element
CteZFP4	572	547	5		cis-acting regulatory element involved in the MeJA-responsiveness
CteZFP4	1281	1256	5		cis-acting regulatory element involved in the MeJA-responsiveness
CteZFP4	1816	1791	5		cis-acting regulatory element involved in the MeJA-responsiveness
CteZFP4	1225	1200	6		cis-acting element involved in low-temperature responsiveness
CteZFP40	703	678	6		light responsive element
CteZFP40	1513	1488	5		cis-acting regulatory element involved in the MeJA-responsiveness
CteZFP40	1154	1129	6		auxin-responsive element
CteZFP40	707	682	6		cis-acting element involved in low-temperature responsiveness
CteZFP40	154	129	6		cis-acting regulatory element involved in light responsiveness
CteZFP40	218	193	8		cis-acting regulatory element involved in light responsiveness
CteZFP40	377	352	6		cis-acting regulatory element involved in light responsiveness
CteZFP40	1511	1486	6		cis-acting regulatory element involved in light responsiveness
CteZFP40	1513	1488	5		cis-acting regulatory element involved in the MeJA-responsiveness
CteZFP40	220	195	6		cis-acting regulatory element involved in light responsiveness
CteZFP40	221	196	5		cis-acting element involved in the abscisic acid responsiveness
CteZFP40	371	346	7		cis-acting element involved in the abscisic acid responsiveness
CteZFP40	377	352	5		cis-acting element involved in the abscisic acid responsiveness
CteZFP40	678	653	7		cis-acting element involved in the abscisic acid responsiveness
CteZFP40	1511	1486	5		cis-acting element involved in the abscisic acid responsiveness
CteZFP40	396	371	10		light responsive element
CteZFP41	331	306	9		cis-acting regulatory element involved in zein metabolism regulation
CteZFP41	86	61	6		cis-acting regulatory element involved in light responsiveness
CteZFP41	87	62	5		cis-acting element involved in the abscisic acid responsiveness
CteZFP41	1292	1267	6		auxin-responsive element
CteZFP41	510	485	6		light responsive element
CteZFP41	1591	1566	6		light responsive element
CteZFP41	605	580	6		cis-acting element involved in low-temperature responsiveness
CteZFP41	677	652	6		cis-acting element involved in low-temperature responsiveness
CteZFP41	1107	1082	6		cis-acting element involved in low-temperature responsiveness
CteZFP42	166	141	6		cis-acting element involved in low-temperature responsiveness
CteZFP42	1086	1061	6		light responsive element
CteZFP42	297	272	6		auxin-responsive element
CteZFP42	815	790	6		auxin-responsive element
CteZFP42	33	8	5		cis-acting element involved in the abscisic acid responsiveness
CteZFP42	33	8	6		cis-acting regulatory element involved in light responsiveness
CteZFP42	830	805	9		cis-acting regulatory element involved in light responsiveness
CteZFP42	830	805	10		cis-acting regulatory element involved in light responsiveness
CteZFP43	604	579	5		cis-acting regulatory element involved in the MeJA-responsiveness
CteZFP43	1054	1029	5		cis-acting regulatory element involved in the MeJA-responsiveness
CteZFP43	1728	1703	5		cis-acting regulatory element involved in the MeJA-responsiveness
CteZFP43	1271	1246	6		auxin-responsive element
CteZFP43	1570	1545	6		auxin-responsive element
CteZFP43	847	822	5		cis-acting element involved in the abscisic acid responsiveness
CteZFP43	960	935	5		cis-acting element involved in the abscisic acid responsiveness
CteZFP43	1029	1004	5		cis-acting element involved in the abscisic acid responsiveness
CteZFP43	960	935	6		cis-acting regulatory element involved in light responsiveness
CteZFP43	1028	1003	6		cis-acting regulatory element involved in light responsiveness
CteZFP43	604	579	5		cis-acting regulatory element involved in the MeJA-responsiveness
CteZFP43	1054	1029	5		cis-acting regulatory element involved in the MeJA-responsiveness
CteZFP43	1728	1703	5		cis-acting regulatory element involved in the MeJA-responsiveness
CteZFP43	847	822	6		cis-acting regulatory element involved in light responsiveness
CteZFP44	1024	999	9		cis-acting element involved in salicylic acid responsiveness
CteZFP44	223	198	6		cis-acting regulatory element involved in light responsiveness
CteZFP44	1394	1369	9		cis-acting regulatory element involved in zein metabolism regulation
CteZFP44	54	29	6		cis-acting regulatory element involved in light responsiveness
CteZFP44	54	29	5		cis-acting element involved in the abscisic acid responsiveness
CteZFP44	223	198	5		cis-acting element involved in the abscisic acid responsiveness
CteZFP44	480	455	10		light responsive element
CteZFP44	78	53	6		light responsive element
CteZFP44	288	263	6		light responsive element
CteZFP44	513	488	6		light responsive element
CteZFP44	860	835	6		light responsive element
CteZFP44	591	566	6		cis-acting element involved in low-temperature responsiveness
CteZFP45	393	368	5		cis-acting regulatory element involved in the MeJA-responsiveness
CteZFP45	1238	1213	5		cis-acting regulatory element involved in the MeJA-responsiveness
CteZFP45	321	296	6		auxin-responsive element
CteZFP45	1641	1616	7		light responsive element
CteZFP45	1642	1617	6		light responsive element
CteZFP45	393	368	5		cis-acting regulatory element involved in the MeJA-responsiveness
CteZFP45	1238	1213	5		cis-acting regulatory element involved in the MeJA-responsiveness
CteZFP45	1006	981	9		cis-acting regulatory element involved in zein metabolism regulation
CteZFP45	1785	1760	7		cis-acting element involved in gibberellin-responsiveness
CteZFP45	1001	976	9		cis-acting element involved in salicylic acid responsiveness
CteZFP45	1955	1930	9		cis-acting element involved in salicylic acid responsiveness
CteZFP45	1294	1269	6		cis-acting regulatory element involved in light responsiveness
CteZFP45	1647	1622	6		cis-acting regulatory element involved in light responsiveness
CteZFP45	1294	1269	5		cis-acting element involved in the abscisic acid responsiveness
CteZFP46	924	899	6		light responsive element
CteZFP46	995	970	6		light responsive element
CteZFP46	1043	1018	6		light responsive element
CteZFP46	1053	1028	6		light responsive element
CteZFP46	1125	1100	6		cis-acting element involved in low-temperature responsiveness
CteZFP46	721	696	7		light responsive element
CteZFP46	1458	1433	9		light responsive element
CteZFP46	286	261	6		auxin-responsive element
CteZFP46	1706	1681	6		auxin-responsive element
CteZFP46	814	789	5		cis-acting regulatory element involved in the MeJA-responsiveness
CteZFP46	700	675	9		cis-acting regulatory element involved in light responsiveness
CteZFP46	67	42	7		cis-acting element involved in gibberellin-responsiveness
CteZFP46	1663	1638	9		cis-acting element involved in salicylic acid responsiveness
CteZFP46	814	789	5		cis-acting regulatory element involved in the MeJA-responsiveness
CteZFP47	1737	1712	6		auxin-responsive element
CteZFP47	674	649	5		cis-acting regulatory element involved in the MeJA-responsiveness
CteZFP47	1210	1185	5		cis-acting regulatory element involved in the MeJA-responsiveness
CteZFP47	1483	1458	5		cis-acting regulatory element involved in the MeJA-responsiveness
CteZFP47	763	738	6		cis-acting element involved in low-temperature responsiveness
CteZFP47	671	646	9		cis-acting regulatory element involved in zein metabolism regulation
CteZFP47	674	649	5		cis-acting regulatory element involved in the MeJA-responsiveness
CteZFP47	1210	1185	5		cis-acting regulatory element involved in the MeJA-responsiveness
CteZFP47	1483	1458	5		cis-acting regulatory element involved in the MeJA-responsiveness
CteZFP47	672	647	6		cis-acting regulatory element involved in light responsiveness
CteZFP47	1208	1183	6		cis-acting regulatory element involved in light responsiveness
CteZFP47	277	252	9		cis-acting element involved in salicylic acid responsiveness
CteZFP47	1832	1807	10		cis-acting element involved in salicylic acid responsiveness
CteZFP47	672	647	5		cis-acting element involved in the abscisic acid responsiveness
CteZFP47	1208	1183	5		cis-acting element involved in the abscisic acid responsiveness
CteZFP48	1221	1196	6		cis-acting element involved in low-temperature responsiveness
CteZFP48	1554	1529	6		light responsive element
CteZFP48	1271	1246	6		auxin-responsive element
CteZFP48	1305	1280	6		auxin-responsive element
CteZFP48	1353	1328	6		auxin-responsive element
CteZFP48	1387	1362	6		auxin-responsive element
CteZFP48	1421	1396	6		auxin-responsive element
CteZFP48	1455	1430	6		auxin-responsive element
CteZFP48	1496	1471	5		cis-acting regulatory element involved in the MeJA-responsiveness
CteZFP48	1871	1846	5		cis-acting regulatory element involved in the MeJA-responsiveness
CteZFP48	1814	1789	5		cis-acting element involved in the abscisic acid responsiveness
CteZFP48	1814	1789	6		cis-acting regulatory element involved in light responsiveness
CteZFP48	273	248	7		cis-acting element involved in gibberellin-responsiveness
CteZFP48	960	935	9		cis-acting element involved in salicylic acid responsiveness
CteZFP48	1144	1119	9		cis-acting element involved in salicylic acid responsiveness
CteZFP48	1281	1256	9		cis-acting regulatory element involved in zein metabolism regulation
CteZFP48	1496	1471	5		cis-acting regulatory element involved in the MeJA-responsiveness
CteZFP48	1871	1846	5		cis-acting regulatory element involved in the MeJA-responsiveness
CteZFP49	106	81	5		cis-acting element involved in the abscisic acid responsiveness
CteZFP49	105	80	6		cis-acting regulatory element involved in light responsiveness
CteZFP49	351	326	9		cis-acting regulatory element involved in zein metabolism regulation
CteZFP49	625	600	6		cis-acting element involved in low-temperature responsiveness
CteZFP49	697	672	6		cis-acting element involved in low-temperature responsiveness
CteZFP49	1126	1101	6		cis-acting element involved in low-temperature responsiveness
CteZFP49	530	505	6		light responsive element
CteZFP49	1610	1585	6		light responsive element
CteZFP49	1311	1286	6		auxin-responsive element
CteZFP5	1598	1573	6		cis-acting element involved in low-temperature responsiveness
CteZFP5	1557	1532	5		cis-acting regulatory element involved in the MeJA-responsiveness
CteZFP5	673	648	6		light responsive element
CteZFP5	1514	1489	6		light responsive element
CteZFP5	2000	1975	10		light responsive element
CteZFP5	489	464	5		cis-acting element involved in the abscisic acid responsiveness
CteZFP5	1034	1009	6		cis-acting element involved in the abscisic acid responsiveness
CteZFP5	1035	1010	5		cis-acting element involved in the abscisic acid responsiveness
CteZFP5	1641	1616	9		cis-acting element involved in the abscisic acid responsiveness
CteZFP5	1034	1009	6		cis-acting regulatory element involved in light responsiveness
CteZFP5	265	240	10		cis-acting regulatory element involved in zein metabolism regulation
CteZFP5	1557	1532	5		cis-acting regulatory element involved in the MeJA-responsiveness
CteZFP5	488	463	6		cis-acting regulatory element involved in light responsiveness
CteZFP5	1034	1009	6		cis-acting regulatory element involved in light responsiveness
CteZFP5	1472	1447	9		cis-acting element involved in salicylic acid responsiveness
CteZFP50	378	353	5		cis-acting regulatory element involved in the MeJA-responsiveness
CteZFP50	1109	1084	5		cis-acting regulatory element involved in the MeJA-responsiveness
CteZFP50	1484	1459	8		cis-acting regulatory element involved in zein metabolism regulation
CteZFP50	1142	1117	10		cis-acting element involved in salicylic acid responsiveness
CteZFP50	378	353	5		cis-acting regulatory element involved in the MeJA-responsiveness
CteZFP50	1109	1084	5		cis-acting regulatory element involved in the MeJA-responsiveness
CteZFP50	1506	1481	6		auxin-responsive element
CteZFP50	1656	1631	7		cis-acting regulatory element involved in auxin responsiveness
CteZFP50	77	52	6		light responsive element
CteZFP50	1868	1843	6		light responsive element
CteZFP51	1425	1400	5		cis-acting regulatory element involved in the MeJA-responsiveness
CteZFP51	1663	1638	5		cis-acting regulatory element involved in the MeJA-responsiveness
CteZFP51	1681	1656	5		cis-acting regulatory element involved in the MeJA-responsiveness
CteZFP51	1836	1811	5		cis-acting regulatory element involved in the MeJA-responsiveness
CteZFP51	1839	1814	5		cis-acting regulatory element involved in the MeJA-responsiveness
CteZFP51	55	30	7		light responsive element
CteZFP51	56	31	6		light responsive element
CteZFP51	1096	1071	6		cis-acting regulatory element involved in light responsiveness
CteZFP51	1095	1070	9		cis-acting regulatory element involved in zein metabolism regulation
CteZFP51	1425	1400	5		cis-acting regulatory element involved in the MeJA-responsiveness
CteZFP51	1663	1638	5		cis-acting regulatory element involved in the MeJA-responsiveness
CteZFP51	1681	1656	5		cis-acting regulatory element involved in the MeJA-responsiveness
CteZFP51	1836	1811	5		cis-acting regulatory element involved in the MeJA-responsiveness
CteZFP51	1839	1814	5		cis-acting regulatory element involved in the MeJA-responsiveness
CteZFP51	46	21	6		cis-acting regulatory element involved in light responsiveness
CteZFP51	1096	1071	6		cis-acting regulatory element involved in light responsiveness
CteZFP51	1229	1204	6		cis-acting regulatory element involved in light responsiveness
CteZFP51	47	22	5		cis-acting element involved in the abscisic acid responsiveness
CteZFP51	1096	1071	6		cis-acting element involved in the abscisic acid responsiveness
CteZFP51	1097	1072	5		cis-acting element involved in the abscisic acid responsiveness
CteZFP51	1229	1204	5		cis-acting element involved in the abscisic acid responsiveness
CteZFP52	537	512	7		light responsive element
CteZFP52	215	190	7		cis-acting regulatory element involved in auxin responsiveness
CteZFP52	1655	1630	11		light responsive element
CteZFP52	58	33	7		cis-acting element involved in the abscisic acid responsiveness
CteZFP52	1236	1211	5		cis-acting element involved in the abscisic acid responsiveness
CteZFP52	1707	1682	5		cis-acting element involved in the abscisic acid responsiveness
CteZFP52	1235	1210	6		cis-acting regulatory element involved in light responsiveness
CteZFP52	1706	1681	6		cis-acting regulatory element involved in light responsiveness
CteZFP53	544	519	7		light responsive element
CteZFP53	96	71	5		cis-acting regulatory element involved in the MeJA-responsiveness
CteZFP53	1456	1431	5		cis-acting regulatory element involved in the MeJA-responsiveness
CteZFP53	1316	1291	6		auxin-responsive element
CteZFP53	473	448	6		cis-acting regulatory element involved in light responsiveness
CteZFP53	566	541	6		cis-acting regulatory element involved in light responsiveness
CteZFP53	1136	1111	6		cis-acting regulatory element involved in light responsiveness
CteZFP53	1452	1427	6		cis-acting regulatory element involved in light responsiveness
CteZFP53	1488	1463	6		cis-acting regulatory element involved in light responsiveness
CteZFP53	96	71	5		cis-acting regulatory element involved in the MeJA-responsiveness
CteZFP53	1456	1431	5		cis-acting regulatory element involved in the MeJA-responsiveness
CteZFP53	473	448	5		cis-acting element involved in the abscisic acid responsiveness
CteZFP53	1137	1112	5		cis-acting element involved in the abscisic acid responsiveness
CteZFP53	1488	1463	5		cis-acting element involved in the abscisic acid responsiveness
CteZFP54	1042	1017	9		cis-acting regulatory element involved in zein metabolism regulation
CteZFP54	1004	979	5		cis-acting regulatory element involved in the MeJA-responsiveness
CteZFP54	1917	1892	9		cis-acting element involved in salicylic acid responsiveness
CteZFP54	499	474	6		auxin-responsive element
CteZFP54	1004	979	5		cis-acting regulatory element involved in the MeJA-responsiveness
CteZFP55	363	338	6		cis-acting regulatory element involved in light responsiveness
CteZFP55	262	237	5		cis-acting regulatory element involved in the MeJA-responsiveness
CteZFP55	337	312	5		cis-acting regulatory element involved in the MeJA-responsiveness
CteZFP55	280	255	7		cis-acting element involved in the abscisic acid responsiveness
CteZFP55	364	339	5		cis-acting element involved in the abscisic acid responsiveness
CteZFP55	1838	1813	6		light responsive element
CteZFP55	262	237	5		cis-acting regulatory element involved in the MeJA-responsiveness
CteZFP55	337	312	5		cis-acting regulatory element involved in the MeJA-responsiveness
CteZFP55	1505	1480	6		cis-acting element involved in low-temperature responsiveness
CteZFP56	1374	1349	5		cis-acting element involved in the abscisic acid responsiveness
CteZFP56	455	430	5		cis-acting regulatory element involved in the MeJA-responsiveness
CteZFP56	1225	1200	5		cis-acting regulatory element involved in the MeJA-responsiveness
CteZFP56	1318	1293	5		cis-acting regulatory element involved in the MeJA-responsiveness
CteZFP56	1374	1349	6		cis-acting regulatory element involved in light responsiveness
CteZFP56	1726	1701	6		cis-acting regulatory element involved in light responsiveness
CteZFP56	455	430	5		cis-acting regulatory element involved in the MeJA-responsiveness
CteZFP56	1225	1200	5		cis-acting regulatory element involved in the MeJA-responsiveness
CteZFP56	1318	1293	5		cis-acting regulatory element involved in the MeJA-responsiveness
CteZFP56	383	358	6		auxin-responsive element
CteZFP56	1720	1695	7		light responsive element
CteZFP56	1721	1696	6		light responsive element
CteZFP57	1747	1722	6		cis-acting element involved in low-temperature responsiveness
CteZFP57	1823	1798	6		cis-acting element involved in low-temperature responsiveness
CteZFP57	2001	1976	5		cis-acting regulatory element involved in the MeJA-responsiveness
CteZFP57	387	362	9		cis-acting element involved in light responsiveness
CteZFP57	59	34	8		cis-acting element involved in the abscisic acid responsiveness
CteZFP57	60	35	5		cis-acting element involved in the abscisic acid responsiveness
CteZFP57	340	315	9		cis-acting regulatory element involved in zein metabolism regulation
CteZFP57	2001	1976	5		cis-acting regulatory element involved in the MeJA-responsiveness
CteZFP57	59	34	6		cis-acting regulatory element involved in light responsiveness
CteZFP58	612	587	6		light responsive element
CteZFP58	1561	1536	7		light responsive element
CteZFP58	246	221	5		cis-acting regulatory element involved in the MeJA-responsiveness
CteZFP58	1044	1019	5		cis-acting regulatory element involved in the MeJA-responsiveness
CteZFP58	1678	1653	5		cis-acting regulatory element involved in the MeJA-responsiveness
CteZFP58	1823	1798	5		cis-acting regulatory element involved in the MeJA-responsiveness
CteZFP58	1071	1046	6		cis-acting element involved in low-temperature responsiveness
CteZFP58	1327	1302	9		cis-acting element involved in salicylic acid responsiveness
CteZFP58	1442	1417	6		cis-acting regulatory element involved in light responsiveness
CteZFP58	246	221	5		cis-acting regulatory element involved in the MeJA-responsiveness
CteZFP58	1044	1019	5		cis-acting regulatory element involved in the MeJA-responsiveness
CteZFP58	1678	1653	5		cis-acting regulatory element involved in the MeJA-responsiveness
CteZFP58	1823	1798	5		cis-acting regulatory element involved in the MeJA-responsiveness
CteZFP58	163	138	9		cis-acting regulatory element involved in zein metabolism regulation
CteZFP58	365	340	9		cis-acting regulatory element involved in zein metabolism regulation
CteZFP58	1163	1138	10		cis-acting element involved in the abscisic acid responsiveness
CteZFP58	1443	1418	5		cis-acting element involved in the abscisic acid responsiveness
CteZFP59	1193	1168	7		light responsive element
CteZFP59	1194	1169	6		light responsive element
CteZFP59	2008	1983	6		light responsive element
CteZFP59	515	490	9		cis-acting element involved in salicylic acid responsiveness
CteZFP59	1596	1571	9		cis-acting element involved in salicylic acid responsiveness
CteZFP59	1782	1757	7		cis-acting element involved in gibberellin-responsiveness
CteZFP59	209	184	9		cis-acting regulatory element involved in light responsiveness
CteZFP59	211	186	6		cis-acting regulatory element involved in light responsiveness
CteZFP59	311	286	6		cis-acting regulatory element involved in light responsiveness
CteZFP59	460	435	6		cis-acting regulatory element involved in light responsiveness
CteZFP59	938	913	6		cis-acting regulatory element involved in light responsiveness
CteZFP59	1396	1371	6		cis-acting regulatory element involved in light responsiveness
CteZFP59	211	186	6		cis-acting regulatory element involved in light responsiveness
CteZFP59	457	432	9		cis-acting regulatory element involved in light responsiveness
CteZFP59	460	435	6		cis-acting regulatory element involved in light responsiveness
CteZFP59	938	913	6		cis-acting regulatory element involved in light responsiveness
CteZFP59	1396	1371	6		cis-acting regulatory element involved in light responsiveness
CteZFP59	211	186	6		cis-acting element involved in the abscisic acid responsiveness
CteZFP59	212	187	5		cis-acting element involved in the abscisic acid responsiveness
CteZFP59	309	284	8		cis-acting element involved in the abscisic acid responsiveness
CteZFP59	311	286	5		cis-acting element involved in the abscisic acid responsiveness
CteZFP59	460	435	6		cis-acting element involved in the abscisic acid responsiveness
CteZFP59	461	436	5		cis-acting element involved in the abscisic acid responsiveness
CteZFP59	936	911	9		cis-acting element involved in the abscisic acid responsiveness
CteZFP59	938	913	6		cis-acting element involved in the abscisic acid responsiveness
CteZFP59	939	914	5		cis-acting element involved in the abscisic acid responsiveness
CteZFP59	1396	1371	6		cis-acting element involved in the abscisic acid responsiveness
CteZFP59	1397	1372	5		cis-acting element involved in the abscisic acid responsiveness
CteZFP59	1495	1470	9		cis-acting element involved in light responsiveness
CteZFP6	137	112	5		cis-acting regulatory element involved in the MeJA-responsiveness
CteZFP6	1163	1138	5		cis-acting regulatory element involved in the MeJA-responsiveness
CteZFP6	1226	1201	5		cis-acting regulatory element involved in the MeJA-responsiveness
CteZFP6	1927	1902	5		cis-acting regulatory element involved in the MeJA-responsiveness
CteZFP6	664	639	9		cis-acting regulatory element involved in zein metabolism regulation
CteZFP6	1572	1547	9		cis-acting element involved in salicylic acid responsiveness
CteZFP6	830	805	6		cis-acting regulatory element involved in light responsiveness
CteZFP6	1085	1060	6		cis-acting regulatory element involved in light responsiveness
CteZFP6	1266	1241	6		cis-acting regulatory element involved in light responsiveness
CteZFP6	831	806	5		cis-acting element involved in the abscisic acid responsiveness
CteZFP6	1085	1060	5		cis-acting element involved in the abscisic acid responsiveness
CteZFP6	1266	1241	5		cis-acting element involved in the abscisic acid responsiveness
CteZFP6	1953	1928	9		cis-acting element involved in light responsiveness
CteZFP6	137	112	5		cis-acting regulatory element involved in the MeJA-responsiveness
CteZFP6	1163	1138	5		cis-acting regulatory element involved in the MeJA-responsiveness
CteZFP6	1226	1201	5		cis-acting regulatory element involved in the MeJA-responsiveness
CteZFP6	1927	1902	5		cis-acting regulatory element involved in the MeJA-responsiveness
CteZFP60	979	954	6		light responsive element
CteZFP60	1629	1604	7		light responsive element
CteZFP60	967	942	5		cis-acting regulatory element involved in the MeJA-responsiveness
CteZFP60	1574	1549	5		cis-acting regulatory element involved in the MeJA-responsiveness
CteZFP60	1788	1763	9		cis-acting regulatory element involved in light responsiveness
CteZFP60	1195	1170	7		cis-acting element involved in gibberellin-responsiveness
CteZFP60	275	250	9		cis-acting element involved in salicylic acid responsiveness
CteZFP60	550	525	9		cis-acting element involved in salicylic acid responsiveness
CteZFP60	967	942	5		cis-acting regulatory element involved in the MeJA-responsiveness
CteZFP60	1574	1549	5		cis-acting regulatory element involved in the MeJA-responsiveness
CteZFP61	1989	1964	9		cis-acting element involved in salicylic acid responsiveness
CteZFP61	807	782	6		cis-acting regulatory element involved in light responsiveness
CteZFP61	1244	1219	6		cis-acting regulatory element involved in light responsiveness
CteZFP61	807	782	6		cis-acting regulatory element involved in light responsiveness
CteZFP61	797	772	10		cis-acting regulatory element involved in zein metabolism regulation
CteZFP61	1069	1044	9		cis-acting regulatory element involved in zein metabolism regulation
CteZFP61	1399	1374	8.5		cis-acting regulatory element involved in zein metabolism regulation
CteZFP61	807	782	6		cis-acting element involved in the abscisic acid responsiveness
CteZFP61	808	783	5		cis-acting element involved in the abscisic acid responsiveness
CteZFP61	283	258	6		light responsive element
CteZFP61	1806	1781	6		light responsive element
CteZFP61	1389	1364	6		auxin-responsive element
CteZFP61		325	6		cis-acting element involved in low-temperature responsiveness
CteZFP61		1683	6		cis-acting element involved in low-temperature responsiveness
CteZFP62		1301	6		auxin-responsive element
CteZFP62		773	9		cis-acting regulatory element involved in zein metabolism regulation
CteZFP62		153	6		cis-acting regulatory element involved in light responsiveness
CteZFP62		1394	6		cis-acting regulatory element involved in light responsiveness
CteZFP62		1263	10		cis-acting element involved in salicylic acid responsiveness
CteZFP62		291	6		cis-acting regulatory element involved in light responsiveness
CteZFP62		337	6		cis-acting regulatory element involved in light responsiveness
CteZFP62		715	6		cis-acting regulatory element involved in light responsiveness
CteZFP62		774	6		cis-acting regulatory element involved in light responsiveness
CteZFP62		154	5		cis-acting element involved in the abscisic acid responsiveness
CteZFP62		292	5		cis-acting element involved in the abscisic acid responsiveness
CteZFP62		337	5		cis-acting element involved in the abscisic acid responsiveness
CteZFP62		774	5		cis-acting element involved in the abscisic acid responsiveness
CteZFP62		1394	5		cis-acting element involved in the abscisic acid responsiveness
CteZFP63		1232	6		cis-acting regulatory element involved in light responsiveness
CteZFP63		287	9		cis-acting element involved in salicylic acid responsiveness
CteZFP63		1055	9		cis-acting regulatory element involved in zein metabolism regulation
CteZFP63		1232	6		cis-acting regulatory element involved in light responsiveness
CteZFP63		309	5		cis-acting regulatory element involved in the MeJA-responsiveness
CteZFP63		463	5		cis-acting regulatory element involved in the MeJA-responsiveness
CteZFP63		1232	6		cis-acting element involved in the abscisic acid responsiveness
CteZFP63		1233	5		cis-acting element involved in the abscisic acid responsiveness
CteZFP63		1243	7		light responsive element
CteZFP63		1244	6		light responsive element
CteZFP63		1473	6		light responsive element
CteZFP63		1662	7		cis-acting regulatory element involved in auxin responsiveness
CteZFP63		1690	6		auxin-responsive element
CteZFP63		1891	6		auxin-responsive element
CteZFP63		309	5		cis-acting regulatory element involved in the MeJA-responsiveness
CteZFP63		463	5		cis-acting regulatory element involved in the MeJA-responsiveness
CteZFP64		931	6		auxin-responsive element
CteZFP64		1953	7		light responsive element
CteZFP64		1954	6		light responsive element
CteZFP64		60	9		cis-acting regulatory element involved in zein metabolism regulation
CteZFP64		1592	9		cis-acting regulatory element involved in zein metabolism regulation
CteZFP64		193	8		cis-acting regulatory element involved in light responsiveness
CteZFP64		194	6		cis-acting regulatory element involved in light responsiveness
CteZFP64		254	10		cis-acting regulatory element involved in light responsiveness
CteZFP64		1959	6		cis-acting regulatory element involved in light responsiveness
CteZFP64		317	9		cis-acting element involved in salicylic acid responsiveness
CteZFP64		195	5		cis-acting element involved in the abscisic acid responsiveness
CteZFP65		371	7		light responsive element
CteZFP65		372	6		light responsive element
CteZFP65		23	6		auxin-responsive element
CteZFP65		921	6		auxin-responsive element
CteZFP65		1573	6		auxin-responsive element
CteZFP65		1949	10		light responsive element
CteZFP65		861	5		cis-acting element involved in the abscisic acid responsiveness
CteZFP65		1290	5		cis-acting element involved in the abscisic acid responsiveness
CteZFP65		1511	5		cis-acting element involved in the abscisic acid responsiveness
CteZFP65		861	6		cis-acting regulatory element involved in light responsiveness
CteZFP65		1288	8		cis-acting regulatory element involved in light responsiveness
CteZFP65		1289	6		cis-acting regulatory element involved in light responsiveness
CteZFP65		1511	8		cis-acting regulatory element involved in light responsiveness
CteZFP65		1799	9		cis-acting element involved in salicylic acid responsiveness
CteZFP65		1511	6		cis-acting regulatory element involved in light responsiveness
CteZFP66		1405	6		auxin-responsive element
CteZFP66		81	6		light responsive element
CteZFP66		895	5		cis-acting element involved in the abscisic acid responsiveness
CteZFP66		892	9		cis-acting element involved in light responsiveness
CteZFP66		1634	10		light responsive element
CteZFP66		1886	9		cis-acting element involved in salicylic acid responsiveness
CteZFP66		893	9		cis-acting regulatory element involved in light responsiveness
CteZFP66		894	6		cis-acting regulatory element involved in light responsiveness
CteZFP67		121	6		cis-acting element involved in the abscisic acid responsiveness
CteZFP67		122	5		cis-acting element involved in the abscisic acid responsiveness
CteZFP67		301	5		cis-acting element involved in the abscisic acid responsiveness
CteZFP67		1065	7		cis-acting element involved in the abscisic acid responsiveness
CteZFP67		121	6		cis-acting regulatory element involved in light responsiveness
CteZFP67		378	9		cis-acting element involved in salicylic acid responsiveness
CteZFP67		121	6		cis-acting regulatory element involved in light responsiveness
CteZFP67		300	6		cis-acting regulatory element involved in light responsiveness
CteZFP67		1400	5		cis-acting regulatory element involved in the MeJA-responsiveness
CteZFP67		305	6		light responsive element
CteZFP67		336	6		light responsive element
CteZFP67		1400	5		cis-acting regulatory element involved in the MeJA-responsiveness
CteZFP68		1958	5		cis-acting regulatory element involved in the MeJA-responsiveness
CteZFP68		1336	6		auxin-responsive element
CteZFP68		1375	6		light responsive element
CteZFP68		1958	5		cis-acting regulatory element involved in the MeJA-responsiveness
CteZFP68		1604	6		cis-acting regulatory element involved in light responsiveness
CteZFP68		697	7		cis-acting element involved in gibberellin-responsiveness
CteZFP68		743	7		cis-acting element involved in gibberellin-responsiveness
CteZFP68		76	6		cis-acting regulatory element involved in light responsiveness
CteZFP68		290	6		cis-acting regulatory element involved in light responsiveness
CteZFP68		76	5		cis-acting element involved in the abscisic acid responsiveness
CteZFP68		1605	5		cis-acting element involved in the abscisic acid responsiveness
CteZFP69		78	5		cis-acting element involved in the abscisic acid responsiveness
CteZFP69		77	6		cis-acting regulatory element involved in light responsiveness
CteZFP69		1822	6		light responsive element
CteZFP69		134	6		light responsive element
CteZFP7		930	6		auxin-responsive element
CteZFP7		1953	7		light responsive element
CteZFP7		1954	6		light responsive element
CteZFP7		59	9		cis-acting regulatory element involved in zein metabolism regulation
CteZFP7		316	9		cis-acting element involved in salicylic acid responsiveness
CteZFP7		192	8		cis-acting regulatory element involved in light responsiveness
CteZFP7		193	6		cis-acting regulatory element involved in light responsiveness
CteZFP7		253	10		cis-acting regulatory element involved in light responsiveness
CteZFP7		303	6		cis-acting regulatory element involved in light responsiveness
CteZFP7		1959	6		cis-acting regulatory element involved in light responsiveness
CteZFP7		194	5		cis-acting element involved in the abscisic acid responsiveness
CteZFP70		1766	9		cis-acting regulatory element involved in zein metabolism regulation
CteZFP70		1926	11		light responsive element
CteZFP71		3	6		auxin-responsive element
CteZFP71		1054	5		cis-acting regulatory element involved in the MeJA-responsiveness
CteZFP71		1121	5		cis-acting regulatory element involved in the MeJA-responsiveness
CteZFP71		1214	5		cis-acting regulatory element involved in the MeJA-responsiveness
CteZFP71		1617	6		light responsive element
CteZFP71		666	9		cis-acting regulatory element involved in zein metabolism regulation
CteZFP71		1054	5		cis-acting regulatory element involved in the MeJA-responsiveness
CteZFP71		1121	5		cis-acting regulatory element involved in the MeJA-responsiveness
CteZFP71		1214	5		cis-acting regulatory element involved in the MeJA-responsiveness
CteZFP71		1270	6		cis-acting regulatory element involved in light responsiveness
CteZFP71		953	9		cis-acting element involved in salicylic acid responsiveness
CteZFP71		1760	7		cis-acting element involved in gibberellin-responsiveness
CteZFP71		1270	5		cis-acting element involved in the abscisic acid responsiveness
CteZFP72		1101	6		cis-acting element involved in low-temperature responsiveness
CteZFP72		897	6		light responsive element
CteZFP72		1018	6		light responsive element
CteZFP72		1028	6		light responsive element
CteZFP72		259	6		auxin-responsive element
CteZFP72		1681	6		auxin-responsive element
CteZFP72		694	7		light responsive element
CteZFP72		1434	9		light responsive element
CteZFP72		40	7		cis-acting element involved in gibberellin-responsiveness
CteZFP72		1638	9		cis-acting element involved in salicylic acid responsiveness
CteZFP72		673	9		cis-acting regulatory element involved in light responsiveness
CteZFP73		6	5		cis-acting regulatory element involved in the MeJA-responsiveness
CteZFP73		588	5		cis-acting regulatory element involved in the MeJA-responsiveness
CteZFP73		1764	5		cis-acting regulatory element involved in the MeJA-responsiveness
CteZFP73		620	9		cis-acting element involved in salicylic acid responsiveness
CteZFP73		1766	9		cis-acting element involved in salicylic acid responsiveness
CteZFP73		34	6		cis-acting regulatory element involved in light responsiveness
CteZFP73		6	5		cis-acting regulatory element involved in the MeJA-responsiveness
CteZFP73		588	5		cis-acting regulatory element involved in the MeJA-responsiveness
CteZFP73		1764	5		cis-acting regulatory element involved in the MeJA-responsiveness
CteZFP74		1100	6		light responsive element
CteZFP74		1110	7		light responsive element
CteZFP74		1111	6		light responsive element
CteZFP74		276	7		cis-acting regulatory element involved in auxin responsiveness
CteZFP74		409	7		cis-acting regulatory element involved in auxin responsiveness
CteZFP74		629	5		cis-acting regulatory element involved in the MeJA-responsiveness
CteZFP74		636	5		cis-acting regulatory element involved in the MeJA-responsiveness
CteZFP74		1065	9		cis-acting regulatory element involved in light responsiveness
CteZFP74		1390	6		cis-acting regulatory element involved in light responsiveness
CteZFP74		491	6		cis-acting regulatory element involved in light responsiveness
CteZFP74		1390	6		cis-acting regulatory element involved in light responsiveness
CteZFP74		124	9		cis-acting regulatory element involved in zein metabolism regulation
CteZFP74		629	5		cis-acting regulatory element involved in the MeJA-responsiveness
CteZFP74		636	5		cis-acting regulatory element involved in the MeJA-responsiveness
CteZFP74		492	5		cis-acting element involved in the abscisic acid responsiveness
CteZFP74		1390	6		cis-acting element involved in the abscisic acid responsiveness
CteZFP74		1391	5		cis-acting element involved in the abscisic acid responsiveness
CteZFP74		1978	7		cis-acting element involved in the abscisic acid responsiveness
CteZFP75		1286	5		cis-acting element involved in the abscisic acid responsiveness
CteZFP75		477	6		cis-acting regulatory element involved in light responsiveness
CteZFP75		1028	6		cis-acting regulatory element involved in light responsiveness
CteZFP75		1286	6		cis-acting regulatory element involved in light responsiveness
CteZFP75		422	9		cis-acting element involved in salicylic acid responsiveness
CteZFP75		483	9		cis-acting element involved in salicylic acid responsiveness
CteZFP75		572	9		cis-acting element involved in salicylic acid responsiveness
CteZFP75		579	6		cis-acting element involved in low-temperature responsiveness
CteZFP76		698	6		cis-acting element involved in low-temperature responsiveness
CteZFP76		1919	6		light responsive element
CteZFP76		728	5		cis-acting regulatory element involved in the MeJA-responsiveness
CteZFP76		412	5		cis-acting element involved in the abscisic acid responsiveness
CteZFP76		911	7		cis-acting element involved in gibberellin-responsiveness
CteZFP76		686	9		cis-acting regulatory element involved in zein metabolism regulation
CteZFP76		411	6		cis-acting regulatory element involved in light responsiveness
CteZFP76		728	5		cis-acting regulatory element involved in the MeJA-responsiveness
CteZFP77		856	5		cis-acting regulatory element involved in the MeJA-responsiveness
CteZFP77		1275	5		cis-acting regulatory element involved in the MeJA-responsiveness
CteZFP77		856	5		cis-acting regulatory element involved in the MeJA-responsiveness
CteZFP77		1275	5		cis-acting regulatory element involved in the MeJA-responsiveness
CteZFP77		208	6		cis-acting regulatory element involved in light responsiveness
CteZFP77		1659	6		cis-acting regulatory element involved in light responsiveness
CteZFP77		208	5		cis-acting element involved in the abscisic acid responsiveness
CteZFP77		1659	5		cis-acting element involved in the abscisic acid responsiveness
CteZFP77		732	9		cis-acting element involved in light responsiveness
CteZFP78		793	5		cis-acting element involved in the abscisic acid responsiveness
CteZFP78		793	6		cis-acting regulatory element involved in light responsiveness
CteZFP78		1007	9		cis-acting element involved in salicylic acid responsiveness
CteZFP78		1677	7		cis-acting regulatory element involved in auxin responsiveness
CteZFP78		1830	7		light responsive element
CteZFP78		1831	6		light responsive element
CteZFP79		509	6		cis-acting element involved in low-temperature responsiveness
CteZFP79		1224	6		cis-acting element involved in low-temperature responsiveness
CteZFP79		1883	6		cis-acting element involved in low-temperature responsiveness
CteZFP79		258	6		light responsive element
CteZFP79		1210	7		light responsive element
CteZFP79		1211	6		light responsive element
CteZFP79		1348	6		light responsive element
CteZFP79		1737	6		light responsive element
CteZFP79		883	6		auxin-responsive element
CteZFP79		161	7		cis-acting element involved in the abscisic acid responsiveness
CteZFP79		291	6		cis-acting element involved in the abscisic acid responsiveness
CteZFP79		292	5		cis-acting element involved in the abscisic acid responsiveness
CteZFP79		1946	7		cis-acting element involved in gibberellin-responsiveness
CteZFP79		291	6		cis-acting regulatory element involved in light responsiveness
CteZFP79		291	6		cis-acting regulatory element involved in light responsiveness
CteZFP79		695	9		cis-acting regulatory element involved in zein metabolism regulation
CteZFP8		1071	6		cis-acting regulatory element involved in light responsiveness
CteZFP8		264	9		cis-acting regulatory element involved in zein metabolism regulation
CteZFP8		1207	9		cis-acting regulatory element involved in zein metabolism regulation
CteZFP8		1389	9		cis-acting element involved in salicylic acid responsiveness
CteZFP8		1071	5		cis-acting element involved in the abscisic acid responsiveness
CteZFP8		1156	6		auxin-responsive element
CteZFP8		571	6		cis-acting element involved in low-temperature responsiveness
CteZFP80		352	11		light responsive element
CteZFP80		25	7		cis-acting element involved in the abscisic acid responsiveness
CteZFP80		634	5		cis-acting element involved in the abscisic acid responsiveness
CteZFP80		1292	5		cis-acting element involved in the abscisic acid responsiveness
CteZFP80		1634	5		cis-acting element involved in the abscisic acid responsiveness
CteZFP80		1770	5		cis-acting element involved in the abscisic acid responsiveness
CteZFP80		1784	5		cis-acting element involved in the abscisic acid responsiveness
CteZFP80		1789	7		cis-acting element involved in the abscisic acid responsiveness
CteZFP80		1291	6		cis-acting regulatory element involved in light responsiveness
CteZFP80		1631	9		cis-acting regulatory element involved in light responsiveness
CteZFP80		1634	6		cis-acting regulatory element involved in light responsiveness
CteZFP80		1783	6		cis-acting regulatory element involved in light responsiveness
CteZFP80		718	5		cis-acting regulatory element involved in the MeJA-responsiveness
CteZFP80		1304	5		cis-acting regulatory element involved in the MeJA-responsiveness
CteZFP80		634	6		cis-acting regulatory element involved in light responsiveness
CteZFP80		1770	6		cis-acting regulatory element involved in light responsiveness
CteZFP80		718	5		cis-acting regulatory element involved in the MeJA-responsiveness
CteZFP80		1304	5		cis-acting regulatory element involved in the MeJA-responsiveness
CteZFP80		533	6		auxin-responsive element
CteZFP80		607	6		auxin-responsive element
CteZFP80		1051	6		auxin-responsive element
CteZFP81		363	5		cis-acting regulatory element involved in the MeJA-responsiveness
CteZFP81		1273	6		auxin-responsive element
CteZFP81		190	7		light responsive element
CteZFP81		191	6		light responsive element
CteZFP81		1075	6		light responsive element
CteZFP81		363	5		cis-acting regulatory element involved in the MeJA-responsiveness
CteZFP81		992	12		cis-acting regulatory element involved in light responsiveness
CteZFP81		995	9		cis-acting regulatory element involved in light responsiveness
CteZFP82		102	5		cis-acting regulatory element involved in the MeJA-responsiveness
CteZFP82		1782	9		cis-acting element involved in salicylic acid responsiveness
CteZFP82		102	5		cis-acting regulatory element involved in the MeJA-responsiveness
CteZFP82		1171	6		light responsive element
CteZFP83		1035	6		light responsive element
CteZFP83		1600	6		light responsive element
CteZFP83		17	6		auxin-responsive element
CteZFP83		1195	6		auxin-responsive element
CteZFP83		55	6		cis-acting regulatory element involved in light responsiveness
CteZFP83		1647	7		cis-acting element involved in gibberellin-responsiveness
CteZFP83		55	6		cis-acting regulatory element involved in light responsiveness
CteZFP83		705	9		cis-acting regulatory element involved in zein metabolism regulation
CteZFP83		55	6		cis-acting element involved in the abscisic acid responsiveness
CteZFP83		56	5		cis-acting element involved in the abscisic acid responsiveness
CteZFP84		991	7		cis-acting regulatory element involved in auxin responsiveness
CteZFP84		1181	6		light responsive element
CteZFP84		1410	7		light responsive element
CteZFP84		230	5		cis-acting regulatory element involved in the MeJA-responsiveness
CteZFP84		384	5		cis-acting regulatory element involved in the MeJA-responsiveness
CteZFP84		763	6		auxin-responsive element
CteZFP84		964	6		auxin-responsive element
CteZFP84		1422	6		cis-acting element involved in the abscisic acid responsiveness
CteZFP84		1423	5		cis-acting element involved in the abscisic acid responsiveness
CteZFP84		208	9		cis-acting element involved in salicylic acid responsiveness
CteZFP84		1422	6		cis-acting regulatory element involved in light responsiveness
CteZFP84		230	5		cis-acting regulatory element involved in the MeJA-responsiveness
CteZFP84		384	5		cis-acting regulatory element involved in the MeJA-responsiveness
CteZFP84		1595	9		cis-acting regulatory element involved in zein metabolism regulation
CteZFP84		1422	6		cis-acting regulatory element involved in light responsiveness
CteZFP85		1321	6		cis-acting element involved in the abscisic acid responsiveness
CteZFP85		1322	5		cis-acting element involved in the abscisic acid responsiveness
CteZFP85		1490	6		cis-acting element involved in the abscisic acid responsiveness
CteZFP85		1491	5		cis-acting element involved in the abscisic acid responsiveness
CteZFP85		556	9		cis-acting regulatory element involved in zein metabolism regulation
CteZFP85		1321	6		cis-acting regulatory element involved in light responsiveness
CteZFP85		1490	6		cis-acting regulatory element involved in light responsiveness
CteZFP85		1321	6		cis-acting regulatory element involved in light responsiveness
CteZFP85		1490	6		cis-acting regulatory element involved in light responsiveness
CteZFP85		213	9		cis-acting element involved in salicylic acid responsiveness
CteZFP85		1829	6		cis-acting element involved in low-temperature responsiveness
CteZFP85		205	6		auxin-responsive element
CteZFP85		681	6		light responsive element
CteZFP86		869	6		light responsive element
CteZFP87		576	9		cis-acting element involved in the abscisic acid responsiveness
CteZFP87		578	5		cis-acting element involved in the abscisic acid responsiveness
CteZFP87		988	5		cis-acting element involved in the abscisic acid responsiveness
CteZFP87		460	9		cis-acting regulatory element involved in light responsiveness
CteZFP87		685	6		cis-acting regulatory element involved in light responsiveness
CteZFP87		987	6		cis-acting regulatory element involved in light responsiveness
CteZFP87		1569	9		cis-acting element involved in salicylic acid responsiveness
CteZFP87		578	6		cis-acting regulatory element involved in light responsiveness
CteZFP87		839	5		cis-acting regulatory element involved in the MeJA-responsiveness
CteZFP87		1602	5		cis-acting regulatory element involved in the MeJA-responsiveness
CteZFP87		326	6		cis-acting element involved in low-temperature responsiveness
CteZFP87		360	6		cis-acting element involved in low-temperature responsiveness
CteZFP87		839	5		cis-acting regulatory element involved in the MeJA-responsiveness
CteZFP87		1602	5		cis-acting regulatory element involved in the MeJA-responsiveness
CteZFP88		380	6		auxin-responsive element
CteZFP88		1851	6		auxin-responsive element
CteZFP88		9	7		light responsive element
CteZFP88		719	6		cis-acting element involved in low-temperature responsiveness
CteZFP88		790	6		cis-acting element involved in low-temperature responsiveness
CteZFP88		800	6		cis-acting element involved in low-temperature responsiveness
CteZFP88		828	6		cis-acting element involved in low-temperature responsiveness
CteZFP88		1073	6		cis-acting element involved in low-temperature responsiveness
CteZFP88		1121	6		cis-acting element involved in low-temperature responsiveness
CteZFP88		1128	6		cis-acting element involved in low-temperature responsiveness
CteZFP88		1821	6		cis-acting element involved in low-temperature responsiveness
CteZFP88		1829	6		cis-acting element involved in low-temperature responsiveness
CteZFP88		1696	8		cis-acting regulatory element involved in zein metabolism regulation
CteZFP88		643	9		cis-acting element involved in salicylic acid responsiveness
CteZFP88		1594	6		cis-acting regulatory element involved in light responsiveness
CteZFP88		1621	6		cis-acting regulatory element involved in light responsiveness
CteZFP88		1621	8		cis-acting element involved in the abscisic acid responsiveness
CteZFP88		1622	5		cis-acting element involved in the abscisic acid responsiveness
CteZFP89		940	9		cis-acting element involved in salicylic acid responsiveness
CteZFP89		1641	9		cis-acting element involved in salicylic acid responsiveness
CteZFP94		610	6		cis-acting regulatory element involved in light responsiveness
CteZFP94		263	9		cis-acting regulatory element involved in light responsiveness
CteZFP94		898	8		cis-acting regulatory element involved in light responsiveness
CteZFP94		899	6		cis-acting regulatory element involved in light responsiveness
CteZFP94		1380	8		cis-acting regulatory element involved in light responsiveness
CteZFP94		1381	6		cis-acting regulatory element involved in light responsiveness
CteZFP94		1942	10		light responsive element
CteZFP94		610	5		cis-acting element involved in the abscisic acid responsiveness
CteZFP94		899	5		cis-acting element involved in the abscisic acid responsiveness
CteZFP94		1382	5		cis-acting element involved in the abscisic acid responsiveness
CteZFP95		360	6		light responsive element
CteZFP95		1089	7		light responsive element
CteZFP95		1090	6		light responsive element
CteZFP95		1136	6		auxin-responsive element
CteZFP95		1308	5		cis-acting regulatory element involved in the MeJA-responsiveness
CteZFP95		625	5		cis-acting element involved in the abscisic acid responsiveness
CteZFP95		73	9		cis-acting regulatory element involved in zein metabolism regulation
CteZFP95		624	6		cis-acting regulatory element involved in light responsiveness
CteZFP95		1308	5		cis-acting regulatory element involved in the MeJA-responsiveness
CteZFP96		49	9		cis-acting element involved in light responsiveness
CteZFP96		7	5		cis-acting regulatory element involved in the MeJA-responsiveness
CteZFP96		1008	5		cis-acting regulatory element involved in the MeJA-responsiveness
CteZFP96		7	5		cis-acting regulatory element involved in the MeJA-responsiveness
CteZFP96		1008	5		cis-acting regulatory element involved in the MeJA-responsiveness
CteZFP96		1282	6		light responsive element
CteZFP97		1052	5		cis-acting element involved in the abscisic acid responsiveness
CteZFP97		145	9		cis-acting regulatory element involved in zein metabolism regulation
CteZFP97		1051	6		cis-acting regulatory element involved in light responsiveness
CteZFP98		268	6		cis-acting element involved in low-temperature responsiveness
CteZFP98		1182	5		cis-acting regulatory element involved in the MeJA-responsiveness
CteZFP98		47	6		auxin-responsive element
CteZFP98		123	6		auxin-responsive element
CteZFP98		1806	5		cis-acting element involved in the abscisic acid responsiveness
CteZFP98		1182	5		cis-acting regulatory element involved in the MeJA-responsiveness
CteZFP98		1806	6		cis-acting regulatory element involved in light responsiveness
CteZFP98		699	10		cis-acting regulatory element involved in zein metabolism regulation
CteZFP98		549	9		cis-acting element involved in salicylic acid responsiveness
CteZFP99		1165	5		cis-acting regulatory element involved in the MeJA-responsiveness
CteZFP99		39	6		cis-acting regulatory element involved in light responsiveness
CteZFP99		1071	6		cis-acting regulatory element involved in light responsiveness
CteZFP99		1717	6		cis-acting regulatory element involved in light responsiveness
CteZFP99		1165	5		cis-acting regulatory element involved in the MeJA-responsiveness
CteZFP99		1717	6		cis-acting regulatory element involved in light responsiveness
CteZFP99		844	9		cis-acting element involved in salicylic acid responsiveness
CteZFP99		40	5		cis-acting element involved in the abscisic acid responsiveness
CteZFP99		1072	5		cis-acting element involved in the abscisic acid responsiveness
CteZFP99		1717	6		cis-acting element involved in the abscisic acid responsiveness
CteZFP99		1718	5		cis-acting element involved in the abscisic acid responsiveness
